# Supplementary material for: Identification of circadian rhythm-related genes in colorectal cancer by integrating bioinformatics and multi-omics mendelian randomization
Source: Naunyn Schmiedebergs Arch Pharmacol. 2026 Mar 9;399(8):12241–53. doi: 10.1007/s00210-026-05187-y (PMC13269306; doi:10.1007/s00210-026-05187-y)
Supplement: Supplementary file 10 — (XLSX 1.89 MB) [file 210_2026_5187_MOESM8_ESM.xlsx]

## Sheet: Table S1
Table S1. Circadian Rhythm-Related GenesGene list.
Genes
TPTEP2-CSNK1E
CREB1
CRY1
CRY2
CSNK1D
CSNK1E
DBP
FBXW11
FBXL3
BMAL1
NFIL3
NPAS2
PRKAG2
PER1
PRKAG3
PRKAA1
PRKAA2
PRKAB1
PRKAB2
PRKAG1
RORA
RORB
RORC
SKP1
BHLHE41
CUL1
BHLHE40
PER3
PER2
BTRC
NR1D1
CLOCK
NR1D2
RBX1
TRPS1
EPC2
C3orf55
SHOX2
PPM1H
AVPR1A
RGS16
ERC2
HTR6
CALB1
LSM3
SLC6A6
RASD1
PRR7
AK5
UNC5D
MAGI2
ALG10B
ANKIB1
SCN8A
MYCBP2
SCEL
LRRTM4
TFAP2B
PKHD1
RBFOX1
TMEM114
DOCK1
NPS
ZNF462
RAD23B
POU2F2
TSHZ1
SMIM21
KIF5C
GPC5
DDC
GRB10
FSHR
NRXN1
ORAI2
RASA4
CA10
ADCYAP1
METTL4
SPATA31D1
RASEF
LRPPRC
PPM1B
PDE10A
LINC00473
CAMK2D
OR2M7
DAXX
CES5A
GNAO1
MITF
FOXP1
KIRREL3
APH1A
EHMT2
RHBDL1STUB1
ONECUT1
WDR72
MGMT
PRLR
PHACTR1
DERA
SLC15A5
TMEM108
C16orf78
ZNF423
HNRNPD
NAA25
UBXN2A
NCEH1
MTRF1L
FAM69A
MTF2
DACH1
MZT1
ILF3
ALLC
UVSSA
ARGLU1
FAM155A
FAM118A
TCF4
TXNL1
SLC12A5
ADAM10
FBXO11
FOXN2
CUX1
C11orf63
TMEM161B
MEF2C
ZAK
EIF4E3
PIGK
ZFAT
KHDRBS3
POLR2J3/RASA4
SLC10A7
P2RY1
RAP2B
SEC11C
FAT1
PPP2R2D
GRM7
NFE2
COPZ1
KHDRBS2
GHSR
ANXA1
SAMD5
SASH1
C14orf177
HLA-A
ZNRD1-AS1
NMUR2
GRIA1
ZCCHC7
GRHPR
PRIM2
GUSBP4
SSR3
TIPARP
CCRN4L
EPHA5
ZNF618
DGKG
DIAPH3
R3HDM1
UBXN4
EXD3
INADL
ATE1
DRD3
FBXL13
STIM2
SLC6A13
EFNA5
DNAJC12
SIRT1
ST18
TRPM3
TMEM2
MSI2
LOC151174
HES6
ANK3
PAX8
VIP
FBXO5
MACROD2
KIF16B
UBE2E2
TAT
MARVELD3
ROBO2
PPP3CA
PPP5D1
RUNX1T1
TRIQK
ZNF804A
FSIP2
KCNT2
FTO
PPM1A
C14orf39
HCRTR2
PCGF5
FLRT2
TSEN15
C1orf21
UNC5B
TRAF3IP1
ASB1
TFEC
TES
EZH2
GCH1
WDHD1
PABPC1L
MADD
SLC27A3
GATAD2B
PCDH9
SRSF10
MYOM3
SEMA6D
C18orf42
MYO16
ZNF536
TSHZ3
MSRA
CLIP1
ZCCHC8
MDGA1
FIG4
GPR6
CNTN5
LOC339862
PMFBP1
ZFHX3
COPZ2
GBE1
NT5C2
CRIPT
SOCS5
VAMP3
TTC28
PPP1R21
STON1-GTF2A1L
ARID2
RBM19
YWHAZ
ZNF706
PCDH15
MTRNR2L5
CD59
FBXO3
ARHGAP15
NOVA2
CCDC61
PDE8B
PLXNA4
CHCHD3
SKOR2
MTNR1B
SLC36A4
CNTNAP5
RWDD3
CNTN4
PSME4
ACYP2
LINC01128
ELTD1
CDH19
DSEL
PTBP2
OX2R
PDE1C
WNT10A
ADCY5
TOX3
KLF5
OTOR
PCSK2
HRH4
ZNF521
CCDC12
KMT2D
BEGAIN
NEK6
RNF144B
ID4
CELF4
CPEB3
TMEM170B
PRPF3
TARS2
POU3F4
ANK2
BLID
UBASH3B
SOX6
GPR26
LSAMP
DLX5
SHFM1
CLN5
DCLK3
TRANK1
ASB7
FSTL5
NAF1
CALN1
TANC2
LMO3
TEX29
SOX1
TLE4
LSM4
PGPEP1
ATP2B1
CCER1
INO80D
NDUFS1
FAM193A
ARNTL
SYT10
ALG10
ALCAM
TENM2
DIP2C
LARP4B
NFATC3
STK31
NPY
SFMBT1
LOC151760
BARHL2
ZNF644
C16orf97
OGFRL1
RIMS1
ALADL2
TBL1XR1
CADM2
ARL14EP
MPPED2
CACNG3
RBBP6
ETNK1
SOX5
ZFP91
FKBP1B
FANCL
KANSL1
IZUMO3
SGSM3
HIVEP1
FEZF1
CD83
JARID2
WRN
NRG1
AKAP9
ASB3
R3HDM2
INHBC
TACR3
CXXC4
PATJ
TOX
SOX2
ATP11B
NKX2-2
PAX1
RAX
CPLX4
LMAN1
NR2F2
SPATA8
TCF20
NFAM1
FOXP4
AK301666
FAM185A
USP31
HDAC4
RNF157
ZNF318
ABCC10
CRIM1
TET1
DUSP26
MCM5
RASD2
RBMS1
TANK
PHF5A
CRHBP
CYP2A6
MAT2B
KLHL1
SNAPC1
SYT16
FRK
B1
GLS
CAMKMT
PTPRD
GPC6
C20orf112
PMPCA
NOL4
B3GALNT1
NMD3
RASA1
SLC8A1
C2orf91
CA14
LIN7C
BDNF
ADCY8
AP2B1
MMS22L
POU3F2
KCNH2
FAM155B
AXDND1
HNF4G
ZFHX4
DPYD
CSMD1
KBTBD2
FKBP9
EIF4G3
LCE3E
RASD1PEMT
OXTR
RAD18
MIR548A1HG
TEX14
ZCCHC2
FOXP2
PPP1R3A
DENND1A
CSNK1G3
ZNF608
CAPZA1
HMP19
MSX2
EIF2AK3
PRDM2
KAZN
RNASEL
MRAS
ESYT3
THRB
RARB
POP5
CABP1
HES6PER2
GPR61
NRXN3
SESN3
FAM76B
IER5L
C9orf106
CTSF
CCDC87
KCNJ4
KDELR3
TNRC6B
SHB
MEIS1
AJAP1
C6orf118
CACNA2D2
FAM5C
DRD2
TMPRSS5
DUS3L
NRTN
CDC73
DDI2
PLCL1
DLX6
NPC1
USP34
ASIC2
GCFC2
CTBP2
AUTS2
ARMCX2
NXF5
RBM6
ETV1
DGKB
LCORL
YTHDF3
BHLHE22
GOSR2RPRML
LPIN1
TRIB2
TMEM64
LPHN2
POLR2J
EXOC4
PCTP
ANKFN1
RNF10
BCL11A
PAQR3
NAA11
PCBD1
RGS7
C11orf58
YIPF4
BIRC6
KCNB2
TCHH
PCYOX1
TRIM33
BCAS2
SEMA6A
ZBTB16
HSD17B12
ALKBH3
METTL15
RHBDL3
USP7
BTBD9
SGK223
CLDN23
CLRN1
MED12L
POLR3B
RFX4
PDZD8
EMX2
NR5A1
ADCY3
NXPE2
CADM1
NFASC
GNG7
E2F7
NAV3
SEMA4DGADD45G
LIN52
ZNF365
SLC25A17
PITPNC1
OTX2
EXOC5
C20orf26
ANKRD42CCDC90B
CPLX2
THOC3
HIST1H4H
BTN3A2
PDE4B
SGIP1
HTR6TMCO4
CPNE8
CHD9
RABGAP1L
ESR2
MTHFD1
ADAT2
DT
ENSA
GOLPH3L
UBE2B
PRKCD
C1QL1
DCAKD
CALCOCO2
BICC1
FBXL4
FAXC
GKAP1
TRIM35
VMP1
TUBD1
C4orf33
DNAH1
TACR1
EVA1A
CIR1
RGS7BP
VAMP2
LRFN5
TIMELESS

## Sheet: Table S2
Table S2. The SMR results for the association between the expression of Circadian Rhythm-Related Genes and Colorectal Cancer from blood database in discovery （FinnGen cohort）
Gene	probeID	ProbeChr	Probe_bp	topSNP	topSNP_chr	topSNP_bp	A1	A2	Freq	b_GWAS	se_GWAS	p_GWAS	b_eQTL	se_eQTL	p_eQTL	b_SMR	se_SMR	p_SMR	p_SMR_multi	p_HEIDI	nsnp_HEIDI	SYMBOL	FDR	OR	95%CI_SMR
ENSG00000001629	ENSG00000001629	7	91953123	rs28365965	7	91875310	T	C	0.0735586	-0.0366764	0.0246258	0.136396	0.464863	0.0167768	5.485258e-169	-0.0788973	0.0530508	0.137	0.135471	0.447354	20	ANKIB1	0.711	0.924	0.833 - 1.025
ENSG00000004534	ENSG00000004534	3	50057459	rs2245365	3	50097319	A	C	0.478131	0.0193438	0.013618	0.155474	0.754537	0.00740638	0	0.0256366	0.0180499	0.156	0.425289	0.111845	20	RBM6	0.75	1.026	0.99 - 1.063
ENSG00000005075	ENSG00000005075	7	102116459	rs55981184	7	102099690	A	G	0.23161	0.0309038	0.0154326	0.0452309	-0.497386	0.00945453	0	-0.0621325	0.0310499	0.045	0.561178	0.0902296	20	POLR2J	0.527	0.94	0.884 - 0.999
ENSG00000005243	ENSG00000005243	17	46109462	rs17617053	17	46050669	C	T	0.0785288	-0.0151181	0.0221406	0.494719	0.365651	0.0135897	1.843501e-159	-0.0413457	0.0605706	0.495	0.786511	0.496608	20	COPZ2	0.88	0.959	0.852 - 1.08
ENSG00000005436	ENSG00000005436	2	75908620	rs13391581	2	75913595	G	A	0.240557	0.0208981	0.0150031	0.163644	0.259856	0.0174806	5.528475e-50	0.0804218	0.0579891	0.165	0.378777	0.435682	20	GCFC2	0.77	1.084	0.967 - 1.214
ENSG00000005810	ENSG00000005810	13	77759988	rs138354076	13	77774451	A	G	0.0427435	0.0493603	0.0480203	0.303995	-0.206346	0.023972	7.447602e-18	-0.239211	0.234371	0.307	0.294578	0.746774	20	MYCBP2	0.843	0.787	0.497 - 1.246
ENSG00000005812	ENSG00000005812	13	77584035	rs149794611	13	77925107	T	C	0.00994036	0.0372312	0.132305	0.7784	0.396344	0.0615958	1.238001e-10	0.0939365	0.334132	0.779	0.778606	0.183091	10	FBXL3	0.94	1.098	0.571 - 2.115
ENSG00000006125	ENSG00000006125	17	33979250	rs321600	17	33905468	A	G	0.238569	0.0188328	0.0156765	0.22962	-0.227622	0.00964091	3.042615e-123	-0.0827373	0.0689599	0.23	0.0805708	0.552044	20	AP2B1	0.843	0.921	0.804 - 1.054
ENSG00000007402	ENSG00000007402	3	50470954	rs62260815	3	50474624	A	G	0.10835	-4.81299e-06	0.0283735	0.999865	-0.142467	0.0128005	8.983706e-29	3.37831e-05	0.199158	1	0.999865	0.173343	20	CACNA2D2	1	1	0.677 - 1.478
ENSG00000008083	ENSG00000008083	6	15384389	rs111447679	6	15232863	C	T	0.122266	-0.0264338	0.0201709	0.190029	-0.512722	0.0114806	0	0.0515558	0.0393577	0.19	0.0384624	0.477498	20	JARID2	0.79	1.053	0.975 - 1.137
ENSG00000008405	ENSG00000008405	12	107436374	rs10861704	12	107491592	A	G	0.426441	-0.014542	0.0135626	0.283624	-0.124341	0.00798809	1.243104e-54	0.116953	0.109334	0.285	0.0167985	0.369769	20	CRY1	0.843	1.124	0.907 - 1.393
ENSG00000010379	ENSG00000010379	12	350914	rs148146125	12	594192	T	C	0.00397614	-0.0781104	0.120834	0.518003	0.583423	0.0853581	8.200513e-12	-0.133883	0.208036	0.52	0.306939	0.278685	3	SLC6A13	0.88	0.875	0.582 - 1.315
ENSG00000013503	ENSG00000013503	12	106827706	rs17219334	12	106751563	T	C	0.0228628	-0.00261513	0.02554	0.918444	0.673835	0.0241856	7.925634e-171	-0.00388096	0.0379027	0.918	0.494174	0.106049	20	POLR3B	0.97	0.996	0.925 - 1.073
ENSG00000022840	ENSG00000022840	12	120993340	rs2673623	12	120906910	G	A	0.411531	-0.0309874	0.0139287	0.0261003	-0.280547	0.00797164	2.549906e-271	0.110454	0.0497475	0.026	0.286035	0.305381	20	RNF10	0.527	1.117	1.013 - 1.231
ENSG00000023228	ENSG00000023228	2	207005238	rs7570646	2	206993133	G	A	0.475149	-0.00157359	0.0136105	0.907957	-0.0703235	0.00973094	4.945084e-13	0.0223764	0.193566	0.908	0.907969	0.0692525	20	NDUFS1	0.965	1.023	0.7 - 1.494
ENSG00000023608	ENSG00000023608	14	62246110	rs61451382	14	62228931	T	C	0.282306	-0.00383387	0.0147615	0.795079	0.274202	0.00886016	2.728176e-210	-0.0139819	0.0538364	0.795	0.807385	0.768879	20	SNAPC1	0.94	0.986	0.887 - 1.096
ENSG00000023697	ENSG00000023697	12	16127163	rs79082473	12	15983904	T	C	0.0208748	-0.0080111	0.0437775	0.854801	-0.285111	0.0239855	1.386203e-32	0.0280982	0.153564	0.855	0.786696	0.811736	4	DERA	0.952	1.028	0.761 - 1.39
ENSG00000033030	ENSG00000033030	12	122971467	rs2342082	12	123090380	T	C	0.252485	-0.00493498	0.0165943	0.766169	-0.0877633	0.00927613	3.044295e-21	0.0562306	0.189174	0.766	0.766281	0.846894	20	ZCCHC8	0.94	1.058	0.73 - 1.533
ENSG00000038274	ENSG00000038274	5	162938231	rs10515861	5	162930747	C	T	0.307157	0.0287764	0.0147047	0.0503531	0.136499	0.00858205	5.83179e-57	0.210817	0.10854	0.052	0.406663	0.521898	20	MAT2B	0.527	1.235	0.998 - 1.527
ENSG00000041515	ENSG00000041515	13	109554427	rs9520848	13	108995449	C	T	0.249503	-0.0090802	0.0167507	0.587764	0.498011	0.00964301	0	-0.0182329	0.0336371	0.588	0.706012	0.72584	20	MYO16	0.887	0.982	0.919 - 1.049
ENSG00000048991	ENSG00000048991	2	136385932	rs17329834	2	136107286	C	T	0.0745527	0.0623936	0.0334609	0.0622274	0.149637	0.0172036	3.377805e-18	0.416966	0.228694	0.068	0.0682662	0.506268	20	R3HDM1	0.527	1.517	0.969 - 2.375
ENSG00000049245	ENSG00000049245	1	7836410	rs11590868	1	7833951	G	T	0.198807	-0.0294509	0.015954	0.0648939	0.318307	0.00997841	2.704396e-223	-0.0925235	0.0502052	0.065	0.637309	0.848421	20	VAMP3	0.527	0.912	0.826 - 1.006
ENSG00000049246	ENSG00000049246	1	7874808	rs666068	1	7970383	C	T	0.0238569	-0.0291774	0.0571839	0.609885	1.18578	0.0271132	0	-0.0246062	0.0482282	0.61	0.91228	0.000503629	20	PER3	0.894	0.976	0.888 - 1.072
ENSG00000051596	ENSG00000051596	5	175403279	rs7735794	5	175339984	A	G	0.251491	-0.00947293	0.0154315	0.539301	0.355716	0.0220727	1.982297e-58	-0.0266306	0.043413	0.54	0.391877	0.283669	20	THOC3	0.88	0.974	0.894 - 1.06
ENSG00000055118	ENSG00000055118	7	150658726	rs2072412	7	150647970	G	C	0.294235	-0.00271423	0.015955	0.864918	0.16693	0.00926327	1.342795e-72	-0.0162597	0.0955834	0.865	0.121704	0.00911077	20	KCNH2	0.952	0.984	0.816 - 1.187
ENSG00000055130	ENSG00000055130	7	148446567	rs243495	7	148441400	T	G	0.413519	-0.00828425	0.0140308	0.5549	-0.0929812	0.00822057	1.160304e-29	0.0890959	0.151105	0.555	0.198017	0.963789	20	CUL1	0.88	1.093	0.813 - 1.47
ENSG00000058063	ENSG00000058063	3	182575355	rs12696497	3	182521127	C	T	0.229622	0.00393028	0.0163609	0.810157	-0.240309	0.00946217	2.735708e-142	-0.0163551	0.0680859	0.81	0.878132	0.814632	20	ATP11B	0.948	0.984	0.861 - 1.124
ENSG00000058866	ENSG00000058866	3	185951741	rs2268832	3	185987803	G	T	0.398608	-0.0109424	0.0142445	0.442378	0.0530338	0.00825506	1.323903e-10	-0.206329	0.270506	0.446	0.621135	0.672245	20	DGKG	0.88	0.814	0.479 - 1.382
ENSG00000062716	ENSG00000062716	17	57852084	rs2136695	17	57842765	C	T	0.150099	-0.00808763	0.0188297	0.667549	0.142015	0.0122727	5.740189e-31	-0.0569493	0.132681	0.668	0.854441	0.400651	20	VMP1	0.901	0.945	0.728 - 1.225
ENSG00000065802	ENSG00000065802	2	239348137	rs563458	2	239345613	T	A	0.441352	0.00816682	0.0135963	0.548063	-0.380626	0.00775204	0	-0.0214563	0.0357236	0.548	0.876733	0.355438	20	ASB1	0.88	0.979	0.913 - 1.05
ENSG00000066382	ENSG00000066382	11	30507229	rs3781852	11	30600383	T	G	0.255467	-0.00745656	0.0155975	0.632607	0.181793	0.00904895	9.026156e-90	-0.0410167	0.0858222	0.633	0.123514	0.391451	20	MPPED2	0.901	0.96	0.811 - 1.136
ENSG00000066827	ENSG00000066827	8	135607661	rs894347	8	135613624	G	A	0.411531	-0.0288891	0.0135835	0.0334385	-0.125744	0.00807967	1.2987e-54	0.229746	0.109029	0.035	0.207028	0.804909	20	ZFAT	0.527	1.258	1.016 - 1.558
ENSG00000067798	ENSG00000067798	12	78415737	rs770121	12	78427904	G	A	0.333002	-0.0157476	0.0152254	0.300997	-0.155944	0.00943707	2.440468e-61	0.100983	0.0978249	0.302	0.145623	0.0304194	20	NAV3	0.843	1.106	0.913 - 1.34
ENSG00000068024	ENSG00000068024	2	240146606	rs79040455	2	239970530	C	T	0.0487078	-0.00934602	0.0294111	0.750658	-0.583796	0.0238916	7.229867e-132	0.0160091	0.0503834	0.751	0.6313	0.113569	13	HDAC4	0.94	1.016	0.921 - 1.122
ENSG00000068878	ENSG00000068878	2	54144590	rs2293360	2	54196772	G	T	0.082505	-0.013005	0.0266581	0.62566	-0.365906	0.0136779	1.179853e-157	0.0355419	0.0728671	0.626	0.766464	0.335732	20	PSME4	0.898	1.036	0.898 - 1.195
ENSG00000069667	ENSG00000069667	15	61151000	rs62003261	15	60761489	C	T	0.199801	-0.00196923	0.0208883	0.924891	-0.129114	0.0107074	1.751488e-33	0.0152519	0.161787	0.925	0.914548	0.668497	20	RORA	0.971	1.015	0.739 - 1.394
ENSG00000070367	ENSG00000070367	14	57703122	rs8011504	14	57701290	C	T	0.119284	0.0065296	0.0216446	0.762901	0.0842134	0.0122006	5.113103e-12	0.0775364	0.257266	0.763	0.94227	0.732425	20	EXOC5	0.94	1.081	0.653 - 1.789
ENSG00000070950	ENSG00000070950	3	8911272	rs656626	3	8931984	A	C	0.15507	-0.0202784	0.0189735	0.285171	0.112206	0.0107005	1.0018e-25	-0.180725	0.169972	0.288	0.420447	0.27552	20	RAD18	0.843	0.835	0.598 - 1.165
ENSG00000071575	ENSG00000071575	2	12869937	rs77773048	2	12858078	A	G	0.219682	-0.00360327	0.0182837	0.843768	0.321493	0.0107695	8.195844e-196	-0.0112079	0.0568724	0.844	0.768999	0.724158	20	TRIB2	0.952	0.989	0.885 - 1.105
ENSG00000072736	ENSG00000072736	16	68190908	rs7204192	16	68039309	G	A	0.150099	0.0203716	0.0185131	0.271163	0.256816	0.010999	1.410798e-120	0.0793238	0.0721671	0.272	0.21104	0.181224	20	NFATC3	0.843	1.083	0.94 - 1.247
ENSG00000074695	ENSG00000074695	18	57011124	rs1984357	18	57022203	C	G	0.28827	0.0265057	0.0142889	0.0635983	0.447595	0.0107267	0	0.0592181	0.0319553	0.064	0.0836407	0.600061	20	LMAN1	0.527	1.061	0.997 - 1.13
ENSG00000075151	ENSG00000075151	1	21318170	rs61779064	1	21351885	T	C	0.0974155	-0.0254501	0.0219813	0.246943	-0.219918	0.013995	1.212801e-55	0.115725	0.100223	0.248	0.614702	0.867668	20	EIF4G3	0.843	1.123	0.922 - 1.366
ENSG00000075884	ENSG00000075884	2	144187426	rs16858573	2	143875725	C	T	0.119284	0.0137722	0.0245233	0.574391	-0.504938	0.0122555	0	-0.027275	0.0485715	0.574	0.528747	0.10758	20	ARHGAP15	0.884	0.973	0.885 - 1.07
ENSG00000076685	ENSG00000076685	10	104899498	rs1060240	10	104883337	G	A	0.0874751	0.0430951	0.0245775	0.079527	0.560675	0.0131646	0	0.0768629	0.0438727	0.08	0.523335	0.529295	20	NT5C2	0.527	1.08	0.991 - 1.177
ENSG00000077092	ENSG00000077092	3	25427623	rs4256092	3	25649565	A	T	0.306163	0.00769798	0.0144236	0.593544	0.0649167	0.00885485	2.280998e-13	0.118582	0.222774	0.595	0.594519	0.0244998	19	RARB	0.887	1.126	0.728 - 1.742
ENSG00000077458	ENSG00000077458	11	95512839	rs3748256	11	95521953	G	A	0.374751	0.00537725	0.0156999	0.731973	-0.510015	0.00781538	0	-0.0105433	0.0307836	0.732	0.634026	0.968129	20	FAM76B	0.937	0.99	0.932 - 1.051
ENSG00000081189	ENSG00000081189	5	88106948	rs254777	5	88008871	G	C	0.260437	0.0147287	0.0147989	0.319612	-0.282742	0.00906616	1.623958e-213	-0.0520924	0.0523673	0.32	0.617896	0.658092	20	MEF2C	0.843	0.949	0.857 - 1.052
ENSG00000085063	ENSG00000085063	11	33738899	rs1718066	11	33755355	G	T	0.306163	0.0290092	0.0142973	0.0424584	0.561212	0.0115774	0	0.0516903	0.0254981	0.043	0.692451	0.387215	20	CD59	0.527	1.053	1.002 - 1.107
ENSG00000087258	ENSG00000087258	16	56308329	rs74523911	16	56298084	T	G	0.0457256	-0.0538231	0.0393411	0.171276	-0.369674	0.0189468	8.818762e-85	0.145596	0.106682	0.172	0.401442	0.759897	19	GNAO1	0.77	1.157	0.938 - 1.426
ENSG00000089177	ENSG00000089177	20	16403413	rs6034535	20	16552964	A	C	0.12326	-0.00567056	0.019014	0.765527	-0.905806	0.00997682	0	0.00626023	0.0209914	0.766	0.875492	0.593636	20	KIF16B	0.94	1.006	0.966 - 1.049
ENSG00000091164	ENSG00000091164	18	54291635	rs655539	18	54281790	C	T	0.0606362	0.0158877	0.0274304	0.562454	-0.634526	0.0169302	2.032804e-307	-0.0250387	0.0432349	0.563	0.212147	0.0933445	20	TXNL1	0.88	0.975	0.896 - 1.062
ENSG00000092421	ENSG00000092421	5	115844971	rs712588	5	115654605	G	T	0.258449	0.0203453	0.0150456	0.176298	-0.134429	0.00874336	2.408429e-53	-0.151346	0.112354	0.178	0.85086	0.482135	20	SEMA6A	0.775	0.86	0.69 - 1.071
ENSG00000095951	ENSG00000095951	6	12087113	rs9470768	6	12027052	A	G	0.188867	0.00933521	0.0178194	0.600363	-0.15689	0.0102851	1.543782e-52	-0.0595015	0.113646	0.601	0.408295	0.252994	20	HIVEP1	0.887	0.942	0.754 - 1.177
ENSG00000096717	ENSG00000096717	10	69661287	rs10997832	10	69607395	C	G	0.331014	-0.00771279	0.0139569	0.580527	0.712669	0.0121184	0	-0.0108224	0.0195849	0.581	0.0808893	0.4004	20	SIRT1	0.887	0.989	0.952 - 1.028
ENSG00000100154	ENSG00000100154	22	28724928	rs60693420	22	29045930	C	T	0.112326	0.0412342	0.0176497	0.019478	0.251198	0.0116249	1.491053e-103	0.16415	0.0706716	0.02	0.0206949	0.432891	20	TTC28	0.527	1.178	1.026 - 1.353
ENSG00000100207	ENSG00000100207	22	42647820	rs932376	22	42614362	C	T	0.280318	0.0120482	0.0199191	0.545274	-0.084733	0.00892377	2.197899e-21	-0.14219	0.235557	0.546	0.662293	0.654045	20	TCF20	0.88	0.867	0.547 - 1.376
ENSG00000100297	ENSG00000100297	22	35808739	rs133415	22	35806238	T	G	0.136183	-0.0310097	0.0174546	0.0756354	-0.612096	0.016361	2.4934e-306	0.0506615	0.0285482	0.076	0.447607	0.125372	20	MCM5	0.527	1.052	0.995 - 1.113
ENSG00000100354	ENSG00000100354	22	40586316	rs3091342	22	40612156	T	C	0.17495	-0.00605387	0.0203424	0.76601	0.0612038	0.0108702	1.797898e-08	-0.0989133	0.332835	0.766	0.766326	0.221753	20	TNRC6B	0.94	0.906	0.472 - 1.739
ENSG00000100359	ENSG00000100359	22	40786358	rs8192452	22	40743174	G	T	0.0377734	0.00018513	0.0402448	0.99633	0.178717	0.0183495	2.043614e-22	0.00103589	0.225188	0.996	0.98172	0.801731	20	SGSM3	0.999	1.001	0.644 - 1.556
ENSG00000100372	ENSG00000100372	22	41190518	rs138337	22	41231053	G	A	0.478131	0.0087906	0.013756	0.522799	0.131889	0.00796288	1.290019e-61	0.0666514	0.104377	0.523	0.0643731	0.126038	20	SLC25A17	0.88	1.069	0.871 - 1.312
ENSG00000100376	ENSG00000100376	22	45721342	rs6007595	22	45728978	G	C	0.133201	-0.0308827	0.0179581	0.0854854	1.38168	0.00853143	0	-0.0223516	0.0129981	0.086	0.727386	0.976721	20	FAM118A	0.534	0.978	0.953 - 1.003
ENSG00000100410	ENSG00000100410	22	41860225	rs202629	22	41849975	C	T	0.222664	0.0159497	0.0159918	0.318586	-0.157844	0.0145454	1.955388e-27	-0.101047	0.101741	0.321	0.114045	0.380563	20	PHF5A	0.843	0.904	0.74 - 1.103
ENSG00000100614	ENSG00000100614	14	60739137	rs4901974	14	60751397	A	G	0.332008	-0.0315831	0.0151921	0.0376251	-0.0607508	0.00900706	1.532401e-11	0.51988	0.261682	0.047	0.0469572	0.100491	20	PPM1A	0.527	1.682	1.007 - 2.809
ENSG00000100714	ENSG00000100714	14	64890737	rs11158538	14	64859191	T	C	0.464215	0.0129952	0.0142641	0.362273	-0.234422	0.0117709	2.992429e-88	-0.0554351	0.0609117	0.363	0.247568	0.531792	20	MTHFD1	0.85	0.946	0.84 - 1.066
ENSG00000101104	ENSG00000101104	20	43563189	rs16989485	20	43542667	C	T	0.365805	0.00885093	0.0142166	0.533562	0.414695	0.00984532	0	0.0213432	0.0342858	0.534	0.324399	0.356888	20	PABPC1L	0.88	1.022	0.955 - 1.093
ENSG00000101574	ENSG00000101574	18	2554516	rs949475	18	2570846	C	G	0.240557	-0.0128744	0.0158137	0.415571	0.232782	0.0092357	3.566487e-140	-0.0553067	0.0679689	0.416	0.134595	0.800437	20	METTL4	0.88	0.946	0.828 - 1.081
ENSG00000102554	ENSG00000102554	13	73640395	rs9573281	13	74295362	T	C	0.215706	0.0320529	0.0147047	0.0292743	0.174384	0.00934062	8.783184e-78	0.183807	0.0848966	0.03	0.0554623	0.772657	20	KLF5	0.527	1.202	1.018 - 1.419
ENSG00000102805	ENSG00000102805	13	77570723	rs4885443	13	77722340	T	C	0.00894632	-0.0581712	0.0779416	0.45546	-1.1003	0.0327512	1.931936e-247	0.0528684	0.0708541	0.456	0.0861658	0.569197	20	CLN5	0.88	1.054	0.918 - 1.211
ENSG00000103404	ENSG00000103404	16	23116659	rs117967344	16	23138118	A	G	0.026839	0.0423611	0.0557683	0.447499	-0.214475	0.0299395	7.858521e-13	-0.197511	0.26148	0.45	0.360133	0.938648	14	USP31	0.88	0.821	0.492 - 1.37
ENSG00000104228	ENSG00000104228	8	27155620	rs7830415	8	27158523	A	T	0.440358	-0.00361639	0.0135383	0.789374	-0.326833	0.00778489	0	0.0110649	0.0414235	0.789	0.551564	0.635099	20	TRIM35	0.94	1.011	0.932 - 1.097
ENSG00000104327	ENSG00000104327	8	91089269	rs10095826	8	91108548	G	T	0.319085	-0.00926686	0.0138316	0.502872	0.138528	0.00840072	4.329586e-61	-0.0668953	0.0999295	0.503	0.944664	0.578999	20	CALB1	0.88	0.935	0.769 - 1.138
ENSG00000104447	ENSG00000104447	8	116621311	rs231142	8	116412878	A	T	0.529821	-0.0100265	0.013812	0.467884	0.125422	0.00793005	2.413509e-56	-0.0799424	0.110241	0.468	0.265801	0.244042	20	TRPS1	0.88	0.923	0.744 - 1.146
ENSG00000104983	ENSG00000104983	19	46511457	rs4280360	19	46507258	A	G	0.362823	-0.0133295	0.014784	0.367261	0.138486	0.0117053	2.699105e-32	-0.0962517	0.107064	0.369	0.523418	0.174674	20	CCDC61	0.85	0.908	0.736 - 1.12
ENSG00000105808	ENSG00000105808	7	102251704	rs4556028	7	102114455	T	C	0.0497018	0.00848497	0.020079	0.672602	0.464093	0.0252077	1.076216e-75	0.0182829	0.0432764	0.673	0.320103	0.25373	20	RASA4	0.901	1.018	0.936 - 1.109
ENSG00000105967	ENSG00000105967	7	115687576	rs10258989	7	115665688	A	G	0.222664	0.012987	0.0172224	0.450804	-0.113124	0.00941071	2.762786e-33	-0.114803	0.152542	0.452	0.888684	0.717076	20	TFEC	0.88	0.892	0.661 - 1.202
ENSG00000106070	ENSG00000106070	7	50759459	rs73113863	7	50820455	A	C	0.0765408	-0.00298006	0.0173696	0.863777	0.258937	0.0164098	4.312642e-56	-0.0115088	0.0670843	0.864	0.19927	0.0440123	20	GRB10	0.952	0.989	0.867 - 1.127
ENSG00000106462	ENSG00000106462	7	148542944	rs1880355	7	148557102	T	A	0.331014	-0.0130846	0.0140125	0.350417	-0.192849	0.00899986	7.326069e-102	0.0678489	0.0727294	0.351	0.589801	0.861465	20	EZH2	0.85	1.07	0.928 - 1.234
ENSG00000106554	ENSG00000106554	7	132618238	rs10266231	7	132747418	G	T	0.39165	0.0166665	0.0140118	0.234258	0.102291	0.0120829	2.543998e-17	0.162932	0.138325	0.239	0.23884	0.305182	20	CHCHD3	0.843	1.177	0.897 - 1.543
ENSG00000106617	ENSG00000106617	7	151413703	rs6963427	7	151254828	C	T	0.32008	0.0126108	0.0147415	0.392295	0.201831	0.00880641	3.031683e-116	0.0624821	0.0730898	0.393	0.219707	0.342059	20	PRKAG2	0.877	1.064	0.922 - 1.228
ENSG00000106829	ENSG00000106829	9	82264173	rs4355856	9	82342503	C	T	0.240557	-0.0291606	0.015796	0.0648813	0.171127	0.00986889	2.347355e-67	-0.170404	0.0928276	0.066	0.548037	0.397157	20	TLE4	0.527	0.843	0.703 - 1.012
ENSG00000107338	ENSG00000107338	9	37994170	rs56225059	9	38058578	A	G	0.451292	-0.00200572	0.0137813	0.884285	0.08478	0.00806185	7.274916e-26	-0.0236579	0.162569	0.884	0.651961	0.985456	20	SHB	0.957	0.977	0.71 - 1.343
ENSG00000107669	ENSG00000107669	10	123594127	rs17102809	10	123728523	C	A	0.0755467	-0.0432311	0.0207493	0.037206	0.176808	0.0141345	6.665824e-36	-0.244508	0.118971	0.04	0.202122	0.645449	20	ATE1	0.527	0.783	0.62 - 0.989
ENSG00000107731	ENSG00000107731	10	73017474	rs1124397	10	72995213	C	T	0.33002	-0.0228132	0.014566	0.117303	0.418761	0.0089359	0	-0.0544778	0.034803	0.118	0.080709	0.00156504	20	UNC5B	0.655	0.947	0.885 - 1.014
ENSG00000107864	ENSG00000107864	10	93929621	rs833385	10	93831646	G	C	0.374751	-0.0205015	0.0136007	0.131712	-0.0928735	0.00810796	2.229882e-30	0.220747	0.147706	0.135	0.135045	0.668408	20	CPEB3	0.711	1.247	0.934 - 1.666
ENSG00000107929	ENSG00000107929	10	916524	rs7703	10	858394	T	C	0.480119	0.0220579	0.0136518	0.106148	-0.169005	0.00789579	1.215786e-101	-0.130517	0.0810075	0.107	0.564006	0.326557	20	LARP4B	0.607	0.878	0.749 - 1.029
ENSG00000108423	ENSG00000108423	17	57953577	rs62081787	17	57885142	A	G	0.150099	-0.00852394	0.0188024	0.650302	-0.120221	0.0103967	6.315802e-31	0.0709025	0.156519	0.651	0.675987	0.45022	20	TUBD1	0.901	1.073	0.79 - 1.459
ENSG00000108551	ENSG00000108551	17	17398730	rs12449964	17	17544704	T	C	0.442346	0.0258977	0.0142257	0.0686849	0.137746	0.00803849	8.024324e-66	0.188011	0.103856	0.07	0.0621123	0.116396	20	RASD1	0.527	1.207	0.985 - 1.479
ENSG00000109689	ENSG00000109689	4	26943151	rs56775163	4	27035891	A	G	0.232604	0.0412855	0.0162724	0.0111759	0.290241	0.00905803	2.801395e-225	0.142245	0.0562406	0.011	0.0543242	0.608888	20	STIM2	0.51	1.153	1.033 - 1.287
ENSG00000110429	ENSG00000110429	11	33779287	rs7125621	11	33806361	T	C	0.388668	-0.0257099	0.0149698	0.0858968	0.227252	0.0083314	8.039335e-164	-0.113134	0.0660035	0.087	0.0024069	0.3834	20	FBXO3	0.534	0.893	0.785 - 1.016
ENSG00000110514	ENSG00000110514	11	47321147	rs35233100	11	47306630	T	C	0.0516899	0.0213825	0.0338336	0.527393	-0.626283	0.0170197	2.016759e-296	-0.0341419	0.0540308	0.527	0.239495	0.830589	20	MADD	0.88	0.966	0.869 - 1.074
ENSG00000110693	ENSG00000110693	11	16374566	rs34812104	11	16614554	T	G	0.194831	-0.0123472	0.0155511	0.427209	0.0620119	0.0102054	1.2291e-09	-0.19911	0.252908	0.431	0.431116	0.31019	20	SOX6	0.88	0.819	0.499 - 1.345
ENSG00000110696	ENSG00000110696	11	16706553	rs144870822	11	16662758	G	A	0.432406	0.0170175	0.0136347	0.211994	0.171572	0.00855226	1.598638e-89	0.0991857	0.0796229	0.213	0.620786	0.469535	20	C11orf58	0.835	1.104	0.945 - 1.291
ENSG00000111110	ENSG00000111110	12	63183289	rs772557	12	63304584	G	A	0.430417	0.00186354	0.0136637	0.891516	0.212511	0.007957	3.861763e-157	0.00876915	0.0642973	0.892	0.924502	0.766993	20	PPM1H	0.959	1.009	0.889 - 1.144
ENSG00000111300	ENSG00000111300	12	112505663	rs78745958	12	112428171	T	C	0.082505	0.00348386	0.0217656	0.872832	0.297303	0.0140367	1.448029e-99	0.0117182	0.0732123	0.873	0.981922	0.687557	17	NAA25	0.954	1.012	0.877 - 1.168
ENSG00000111481	ENSG00000111481	12	54720309	rs61614746	12	54740214	A	G	0.127237	-0.0198479	0.0175932	0.259253	0.15183	0.0124213	2.331288e-34	-0.130725	0.116367	0.261	0.413611	0.136885	20	COPZ1	0.843	0.877	0.699 - 1.102
ENSG00000111602	ENSG00000111602	12	56827045	rs812279	12	56814570	G	T	0.4334	-0.0294185	0.0138881	0.0341537	-0.076482	0.00871928	1.761505e-18	0.384646	0.186806	0.039	0.0394882	0.0346705	10	TIMELESS	0.527	1.469	1.019 - 2.119
ENSG00000111725	ENSG00000111725	12	120112496	rs11064881	12	120146925	A	G	0.0675944	0.00779319	0.0242245	0.747675	0.809455	0.0146735	0	0.0096277	0.0299274	0.748	0.446743	0.247961	20	PRKAB1	0.94	1.01	0.952 - 1.071
ENSG00000111961	ENSG00000111961	6	148733313	rs35120946	6	148715159	T	G	0.134195	0.0661569	0.0186444	0.000387649	0.275372	0.0122222	2.090555e-112	0.240245	0.0685407	4.6e-04	0.055201	0.708034	20	SASH1	0.163	1.272	1.112 - 1.454
ENSG00000112029	ENSG00000112029	6	153298189	rs2207610	6	153304725	T	C	0.243539	-0.00622674	0.0156757	0.691203	0.0952279	0.0089008	1.031003e-26	-0.0653878	0.164726	0.691	0.792882	0.816923	20	FBXO5	0.901	0.937	0.678 - 1.294
ENSG00000112031	ENSG00000112031	6	153316158	rs6921137	6	153308198	T	G	0.308151	-0.00859175	0.0148146	0.561947	0.854771	0.0157258	0	-0.0100515	0.0173327	0.562	0.946935	0.905479	20	MTRF1L	0.88	0.99	0.957 - 1.024
ENSG00000112137	ENSG00000112137	6	13003269	rs538190	6	13327777	C	T	0.217694	0.00543246	0.0187866	0.772454	0.395533	0.0135137	2.573669e-188	0.0137345	0.0474992	0.772	0.631976	0.834506	20	PHACTR1	0.94	1.014	0.924 - 1.113
ENSG00000112139	ENSG00000112139	6	37632768	rs9349050	6	37663624	T	C	0.501988	0.0136294	0.0138169	0.323922	0.676262	0.00702331	0	0.020154	0.0204323	0.324	0.668705	0.313333	20	MDGA1	0.843	1.02	0.98 - 1.062
ENSG00000112149	ENSG00000112149	6	14127510	rs6926225	6	14113803	G	A	0.299205	0.0210063	0.0151134	0.164555	-0.262031	0.00893997	7.733872e-189	-0.0801674	0.0577428	0.165	0.0600011	0.0121129	20	CD83	0.77	0.923	0.824 - 1.034
ENSG00000112232	ENSG00000112232	6	62693135	rs9364045	6	62997837	A	C	0.15507	-0.00156665	0.0165671	0.924661	0.142381	0.010947	1.125201e-38	-0.0110032	0.116361	0.925	0.380883	0.235973	20	KHDRBS2	0.971	0.989	0.787 - 1.242
ENSG00000112234	ENSG00000112234	6	99358591	rs7771685	6	99395018	C	T	0.389662	0.00656227	0.0142256	0.644583	-0.13932	0.00812732	7.187901e-66	-0.0471021	0.102144	0.645	0.30559	0.156103	20	FBXL4	0.901	0.954	0.781 - 1.165
ENSG00000112367	ENSG00000112367	6	110079565	rs2064821	6	109865671	C	T	0.410537	0.0255417	0.0142177	0.0724195	0.217381	0.00802381	1.223339e-161	0.117497	0.0655481	0.073	0.171918	0.573422	20	FIG4	0.527	1.125	0.989 - 1.279
ENSG00000113231	ENSG00000113231	5	76615953	rs163037	5	76779753	A	G	0.449304	-0.00285776	0.0135869	0.833409	-0.249221	0.00788748	4.046537e-219	0.0114668	0.0545186	0.833	0.383654	0.131553	20	PDE8B	0.952	1.012	0.909 - 1.126
ENSG00000113494	ENSG00000113494	5	35139827	rs6451196	5	35315883	A	G	0.382704	-0.0130757	0.0137782	0.342614	0.162094	0.00800221	3.132164e-91	-0.0806672	0.0850943	0.343	0.47693	0.476941	20	PRLR	0.85	0.923	0.781 - 1.09
ENSG00000113558	ENSG00000113558	5	133526922	rs244936	5	133457000	C	T	0.167992	0.0112529	0.0170089	0.508235	-0.261113	0.0130691	8.32179e-89	-0.0430959	0.0651757	0.508	0.650275	0.212373	20	SKP1	0.88	0.958	0.843 - 1.088
ENSG00000114480	ENSG00000114480	3	81675081	rs11715625	3	81875938	T	A	0.331014	-0.00718236	0.0137378	0.601101	-0.155264	0.00824703	4.571817e-79	0.0462591	0.0885146	0.601	0.35985	0.682066	20	GBE1	0.887	1.047	0.881 - 1.246
ENSG00000114841	ENSG00000114841	3	52392421	rs17052051	3	52331266	G	C	0.104374	0.0248246	0.0276073	0.368544	-0.247776	0.0128238	3.535263e-83	-0.10019	0.111541	0.369	0.420194	0.461127	20	DNAH1	0.85	0.905	0.727 - 1.126
ENSG00000114850	ENSG00000114850	3	156265451	rs9830714	3	156248426	T	C	0.243539	0.0123919	0.0167644	0.459798	0.126479	0.0094379	5.949314e-41	0.0979758	0.132748	0.46	0.695292	0.307651	20	SSR3	0.88	1.103	0.85 - 1.431
ENSG00000115239	ENSG00000115239	2	53923553	rs62139774	2	53885647	G	A	0.206759	0.00819516	0.0167616	0.624895	-0.152407	0.00993045	3.686638e-53	-0.0537717	0.110035	0.625	0.925555	0.0932906	20	ASB3	0.898	0.948	0.764 - 1.176
ENSG00000115392	ENSG00000115392	2	58427442	rs144113658	2	58422521	T	G	0.0129225	-0.0489443	0.0443632	0.269913	0.421297	0.0317855	4.255107e-40	-0.116175	0.105666	0.272	0.339588	0.538235	15	FANCL	0.843	0.89	0.724 - 1.095
ENSG00000115419	ENSG00000115419	2	191787915	rs7562400	2	191836562	G	C	0.428429	0.00387874	0.014089	0.783084	0.224792	0.0080654	5.979112e-171	0.0172548	0.0626789	0.783	0.998927	0.862218	20	GLS	0.94	1.017	0.9 - 1.15
ENSG00000115464	ENSG00000115464	2	61556251	rs10496091	2	61482261	A	G	0.285288	-0.01668	0.0150638	0.268168	0.157077	0.00890955	1.444585e-69	-0.10619	0.0960896	0.269	0.639467	0.259338	20	USP34	0.843	0.899	0.745 - 1.086
ENSG00000115592	ENSG00000115592	2	219691957	rs7603912	2	219632002	T	G	0.467197	-0.00214184	0.0136088	0.87494	0.127365	0.00825151	9.461229e-54	-0.0168165	0.106854	0.875	0.810381	0.000177516	20	PRKAG3	0.954	0.983	0.798 - 1.212
ENSG00000115760	ENSG00000115760	2	32713031	rs56156683	2	32560119	A	G	0.11829	-0.00591865	0.0209826	0.777887	0.140765	0.0139482	5.993614e-24	-0.0420464	0.14912	0.778	0.792038	0.155042	20	BIRC6	0.94	0.959	0.716 - 1.284
ENSG00000115896	ENSG00000115896	2	199053365	rs10497811	2	198902909	A	C	0.449304	0.0385855	0.0138075	0.00519749	0.482041	0.00747925	0	0.0800461	0.0286708	0.005	0.008428	0.64769	20	PLCL1	0.359	1.083	1.024 - 1.146
ENSG00000116005	ENSG00000116005	2	70496420	rs13009673	2	70503146	T	C	0.215706	-0.00651395	0.0146111	0.655726	-0.160609	0.00964883	3.267745e-62	0.0405579	0.0910059	0.656	0.81633	0.0846401	20	PCYOX1	0.901	1.041	0.871 - 1.245
ENSG00000116489	ENSG00000116489	1	113188018	rs2932539	1	113215786	A	G	0.244533	-0.023912	0.0159683	0.134272	0.0965549	0.0135148	9.039006e-13	-0.247652	0.168974	0.143	0.0381016	0.628558	20	CAPZA1	0.711	0.781	0.561 - 1.087
ENSG00000116667	ENSG00000116667	1	184477173	rs10911591	1	184352254	T	C	0.189861	0.0139226	0.0156919	0.374946	0.122703	0.00977788	4.025615e-36	0.113466	0.128205	0.376	0.748926	0.835121	20	C1orf21	0.858	1.12	0.871 - 1.44
ENSG00000117362	ENSG00000117362	1	150239892	rs11205361	1	150287518	T	C	0.140159	0.0217444	0.0199857	0.276596	0.130478	0.0207306	3.093897e-10	0.166652	0.155444	0.284	0.283676	0.320724	20	APH1A	0.843	1.181	0.871 - 1.602
ENSG00000117569	ENSG00000117569	1	97233785	rs273886	1	97278804	A	G	0.535785	-0.0203753	0.0136039	0.134197	0.346746	0.00774998	0	-0.0587615	0.0392551	0.134	0.375581	0.0359514	20	PTBP2	0.711	0.943	0.873 - 1.018
ENSG00000118260	ENSG00000118260	2	208431308	rs13027546	2	208359507	C	G	0.163022	-0.0230605	0.0203318	0.256707	0.16986	0.0108817	6.262844e-55	-0.135762	0.120013	0.258	0.275844	0.227181	20	CREB1	0.843	0.873	0.69 - 1.105
ENSG00000118298	ENSG00000118298	1	150233823	rs114327352	1	150285715	T	C	0.140159	0.022605	0.0199153	0.256352	0.256246	0.031319	2.796288e-16	0.088216	0.0784637	0.261	0.26089	0.31728	20	CA14	0.843	1.092	0.937 - 1.274
ENSG00000118473	ENSG00000118473	1	67106524	rs7544505	1	66998618	C	T	0.143141	0.00933149	0.0186326	0.616501	-0.268037	0.0106331	3.289675e-140	-0.0348141	0.0695286	0.617	0.79125	0.427339	20	SGIP1	0.895	0.966	0.843 - 1.107
ENSG00000119048	ENSG00000119048	5	133717276	rs244692	5	133452535	C	T	0.0755467	-0.0310629	0.0233434	0.18329	-0.367039	0.0204369	4.037171e-72	0.0846312	0.0637737	0.184	0.124862	0.569139	20	UBE2B	0.787	1.088	0.96 - 1.233
ENSG00000119318	ENSG00000119318	9	110069946	rs10816493	9	110100745	C	T	0.286282	0.0024295	0.0144775	0.866731	0.188029	0.00839039	3.144363e-111	0.0129209	0.0769984	0.867	0.46464	0.0447444	20	RAD23B	0.952	1.013	0.871 - 1.178
ENSG00000119408	ENSG00000119408	9	127067735	rs72759285	9	126985763	G	A	0.187873	0.0190884	0.0177671	0.282658	-0.625658	0.00935626	0	-0.0305093	0.0284011	0.283	0.770332	0.997147	20	NEK6	0.843	0.97	0.917 - 1.025
ENSG00000119522	ENSG00000119522	9	126417182	rs606659	9	126638134	T	C	0.083499	0.0277941	0.0204581	0.174278	-0.40817	0.0130157	7.175422e-216	-0.0680945	0.0501686	0.175	0.758763	0.706993	20	DENND1A	0.77	0.934	0.847 - 1.031
ENSG00000119782	ENSG00000119782	2	24279561	rs12713147	2	24259352	C	T	0.140159	-0.0268394	0.0173813	0.122551	0.250209	0.0205507	4.213578e-34	-0.107268	0.0700236	0.126	0.558007	0.931482	20	FKBP1B	0.69	0.898	0.783 - 1.03
ENSG00000119820	ENSG00000119820	2	32519990	rs3752917	2	32354973	C	T	0.535785	-0.00734557	0.0135997	0.589109	0.0660176	0.00797449	1.246304e-16	-0.111267	0.206439	0.59	0.727495	0.356727	20	YIPF4	0.887	0.895	0.597 - 1.341
ENSG00000119866	ENSG00000119866	2	60729502	rs7589501	2	60557705	A	G	0.486083	0.0085948	0.0136412	0.528654	-0.0512107	0.00803003	1.801197e-10	-0.167832	0.267671	0.531	0.530653	0.642053	20	BCL11A	0.88	0.845	0.5 - 1.429
ENSG00000119878	ENSG00000119878	2	46848218	rs1989720	2	46854364	T	C	0.422465	-0.0192057	0.0141341	0.174204	0.530644	0.00744593	0	-0.0361932	0.0266406	0.174	0.617726	0.413126	20	CRIPT	0.77	0.964	0.915 - 1.016
ENSG00000119900	ENSG00000119900	6	72005239	rs9455384	6	71949845	C	T	0.156064	0.00676602	0.0217791	0.756055	-0.42369	0.0110649	0	-0.0159693	0.0514051	0.756	0.321033	0.0706716	20	OGFRL1	0.94	0.984	0.89 - 1.088
ENSG00000120071	ENSG00000120071	17	44205007	rs12951057	17	44794558	G	C	0.166004	0.0221872	0.0160017	0.165578	-0.44087	0.0318755	1.657016e-43	-0.0503259	0.0364776	0.168	0.0208929	0.00565599	20	KANSL1	0.77	0.951	0.885 - 1.021
ENSG00000120519	ENSG00000120519	4	147309125	rs7435720	4	147176097	G	A	0.440358	-0.00369095	0.0138599	0.790005	0.301074	0.00780915	0	-0.0122593	0.046036	0.79	0.871496	0.485996	20	SLC10A7	0.94	0.988	0.903 - 1.081
ENSG00000120963	ENSG00000120963	8	102204263	rs77519446	8	102162237	A	G	0.0337972	-0.00898936	0.0371939	0.809021	-0.127789	0.0229795	2.682298e-08	0.0703454	0.291332	0.809	0.809198	0.235469	6	ZNF706	0.948	1.073	0.606 - 1.899
ENSG00000121101	ENSG00000121101	17	56701727	rs368243	17	56708979	T	C	0.451292	-0.00531121	0.0136225	0.696622	-0.10969	0.0079865	6.317666e-43	0.0484203	0.124241	0.697	0.151067	0.759803	20	TEX14	0.904	1.05	0.823 - 1.339
ENSG00000121297	ENSG00000121297	19	31803152	rs117902528	19	31842495	T	C	0.143141	-0.0234004	0.0240291	0.330138	0.273546	0.0125753	6.52753e-105	-0.0855445	0.0879309	0.331	0.24891	0.37098	17	TSHZ3	0.843	0.918	0.773 - 1.091
ENSG00000121671	ENSG00000121671	11	45886733	rs2002244	11	45855745	C	T	0.251491	0.0103303	0.0155307	0.505952	0.42026	0.010353	0	0.0245807	0.0369599	0.506	0.842566	0.993574	20	CRY2	0.88	1.025	0.953 - 1.102
ENSG00000122257	ENSG00000122257	16	24566599	rs9922288	16	24550930	A	G	0.238569	0.00201959	0.0160965	0.900153	-0.147894	0.0093105	8.101331e-57	-0.0136557	0.108842	0.9	0.955914	0.0871232	20	RBBP6	0.962	0.986	0.797 - 1.221
ENSG00000122481	ENSG00000122481	1	95706246	rs12748218	1	95666013	A	G	0.209742	0.0102869	0.0153629	0.503117	-0.335808	0.00930749	4.789777e-285	-0.0306333	0.045757	0.503	0.347205	0.745425	20	RWDD3	0.88	0.97	0.887 - 1.061
ENSG00000122482	ENSG00000122482	1	91434344	rs58113650	1	91361162	G	A	0.23161	-0.0280694	0.0143305	0.0501459	-0.0540594	0.00937782	8.185196e-09	0.519233	0.279973	0.064	0.173929	0.727477	13	ZNF644	0.527	1.681	0.971 - 2.909
ENSG00000122642	ENSG00000122642	7	33021780	rs10255445	7	33001142	T	C	0.227634	-0.0284941	0.0157444	0.0703279	-0.290619	0.0104555	4.875648e-170	0.0980462	0.0542901	0.071	0.1749	0.487578	20	FKBP9	0.527	1.103	0.992 - 1.227
ENSG00000122870	ENSG00000122870	10	60432047	rs10740734	10	60364363	G	A	0.486083	-0.0333659	0.0136373	0.0144185	-0.156216	0.00807359	2.078446e-83	0.213588	0.0879929	0.015	0.0941755	0.200097	20	BICC1	0.527	1.238	1.042 - 1.471
ENSG00000122965	ENSG00000122965	12	114329359	rs75513366	12	114346978	T	G	0.026839	0.0036446	0.0486599	0.940295	-0.252773	0.0262294	5.579497e-22	-0.0144185	0.19251	0.94	0.940296	0.0107914	20	RBM19	0.973	0.986	0.676 - 1.437
ENSG00000123095	ENSG00000123095	12	26275509	rs10431216	12	26280714	G	C	0.185885	-0.0214612	0.01597	0.178999	0.0678056	0.00988592	6.94411e-12	-0.316511	0.240005	0.187	0.187246	0.468835	20	BHLHE41	0.787	0.729	0.455 - 1.166
ENSG00000123405	ENSG00000123405	12	54690400	rs35979828	12	54685880	T	C	0.0854871	0.0273069	0.0463523	0.555783	-0.979775	0.016705	0	-0.0278706	0.0473115	0.556	0.255043	0.697427	20	NFE2	0.88	0.973	0.886 - 1.067
ENSG00000124574	ENSG00000124574	6	43406636	rs1214749	6	43418733	A	G	0.286282	-0.0115587	0.0156013	0.458766	0.0903805	0.0087186	3.525605e-25	-0.127889	0.173058	0.46	0.302493	0.85281	20	ABCC10	0.88	0.88	0.627 - 1.235
ENSG00000125386	ENSG00000125386	4	2680640	rs529432	4	2713004	G	C	0.298211	-0.0179397	0.015478	0.246438	0.0933778	0.00875324	1.440004e-26	-0.19212	0.166732	0.249	0.499052	0.546942	20	FAM193A	0.843	0.825	0.595 - 1.144
ENSG00000125618	ENSG00000125618	2	114005050	rs4849179	2	113985170	T	C	0.393638	-0.00120514	0.0137484	0.930149	-0.541301	0.00759039	0	0.00222638	0.0253988	0.93	0.973364	0.78787	20	PAX8	0.971	1.002	0.954 - 1.053
ENSG00000126368	ENSG00000126368	17	38253009	rs883871	17	38252660	A	G	0.150099	0.0102736	0.0179288	0.56663	0.303966	0.0120736	7.302033e-140	0.0337985	0.0589981	0.567	0.530661	0.0406938	20	NR1D1	0.88	1.034	0.921 - 1.161
ENSG00000127914	ENSG00000127914	7	91655084	rs12540565	7	91633213	G	T	0.385686	0.0244162	0.0140053	0.0812718	-0.0747716	0.00817998	6.199174e-20	-0.326544	0.190684	0.087	0.086807	0.244332	20	AKAP9	0.534	0.721	0.496 - 1.048
ENSG00000129351	ENSG00000129351	19	10784015	rs2043332	19	10891239	A	C	0.361829	-0.00890346	0.0148743	0.549453	0.0504281	0.00857505	4.082909e-09	-0.176557	0.296484	0.552	0.551507	0.835722	20	ILF3	0.88	0.838	0.469 - 1.499
ENSG00000130517	ENSG00000130517	19	18466078	rs55887446	19	18446868	T	C	0.285288	0.010017	0.0137351	0.465819	-0.172809	0.00966462	1.670261e-71	-0.0579656	0.0795473	0.466	0.549214	0.960249	20	PGPEP1	0.88	0.944	0.807 - 1.103
ENSG00000130520	ENSG00000130520	19	18425562	rs73925443	19	18429163	A	G	0.082505	-0.0474984	0.0232931	0.0414339	-0.449203	0.0151023	2.073354e-194	0.105739	0.051976	0.042	0.4103	0.568751	20	LSM4	0.527	1.112	1.004 - 1.231
ENSG00000130779	ENSG00000130779	12	122831579	rs3817012	12	122839909	T	C	0.104374	-0.0132121	0.0225138	0.557308	-0.11003	0.0127651	6.71878e-18	0.120077	0.205088	0.558	0.558219	0.791922	20	CLIP1	0.88	1.128	0.754 - 1.685
ENSG00000131389	ENSG00000131389	3	14487466	rs2304510	3	14520560	C	G	0.148111	-0.0137051	0.0199301	0.491668	0.450199	0.0105302	0	-0.0304423	0.0442753	0.492	0.0358864	0.307073	20	SLC6A6	0.88	0.97	0.889 - 1.058
ENSG00000131558	ENSG00000131558	7	133344585	rs5008332	7	132953093	A	G	0.0347913	0.00218207	0.0554034	0.968583	-0.390171	0.0187936	9.792235e-96	-0.0055926	0.141998	0.969	0.438047	0.55481	7	EXOC4	0.988	0.994	0.753 - 1.314
ENSG00000131773	ENSG00000131773	8	136569332	rs117258423	8	136665790	T	C	0.0168986	0.0281239	0.0663	0.671426	0.303404	0.0303477	1.561395e-23	0.0926946	0.218717	0.672	0.952866	0.494082	13	KHDRBS3	0.901	1.097	0.715 - 1.684
ENSG00000131791	ENSG00000131791	1	146635407	rs7517655	1	146697394	A	G	0.434394	0.00250192	0.0136509	0.854579	-0.349942	0.0117366	2.408937e-195	-0.00714952	0.0390097	0.855	0.768333	0.651209	20	PRKAB2	0.952	0.993	0.92 - 1.072
ENSG00000131979	ENSG00000131979	14	55339148	rs8003903	14	55357771	T	C	0.082505	0.0202617	0.0222072	0.361562	-0.481874	0.0122779	0	-0.0420477	0.0460976	0.362	0.878827	0.366668	20	GCH1	0.85	0.959	0.876 - 1.049
ENSG00000132326	ENSG00000132326	2	239175711	rs10204644	2	239174824	A	G	0.233598	0.0026503	0.0144672	0.854646	-0.0608242	0.0103109	3.6571e-09	-0.0435731	0.237967	0.855	0.854715	0.425719	20	PER2	0.952	0.957	0.601 - 1.526
ENSG00000132356	ENSG00000132356	5	40778978	rs3805487	5	40796033	T	C	0.28827	-0.0256026	0.0151537	0.0911183	0.0918401	0.00902534	2.543005e-24	-0.278774	0.16726	0.096	0.248976	0.137405	20	PRKAA1	0.559	0.757	0.545 - 1.05
ENSG00000132849	ENSG00000132849	1	62418870	rs17378676	1	62212604	C	G	0.0497018	-0.0187269	0.0287222	0.514401	0.42925	0.0152074	2.774007e-175	-0.043627	0.0669303	0.515	0.0476253	0.0197016	20	PATJ	0.88	0.957	0.84 - 1.092
ENSG00000133794	ENSG00000133794	11	13353506	rs2219998	11	13292864	G	A	0.426441	-0.0149621	0.013642	0.272743	0.377583	0.0077744	0	-0.039626	0.036139	0.273	0.0230543	0.639015	20	BMAL1	0.843	0.961	0.895 - 1.032
ENSG00000134107	ENSG00000134107	3	5023904	rs6803795	3	5069829	C	T	0.341948	-0.00995659	0.0143746	0.488528	0.0835158	0.00872264	1.0225e-21	-0.119218	0.172568	0.49	0.392304	0.373319	20	BHLHE40	0.88	0.888	0.633 - 1.245
ENSG00000134324	ENSG00000134324	2	11892628	rs3795974	2	11924950	T	C	0.403579	0.00966748	0.0140841	0.492454	-0.580197	0.00748682	0	-0.0166624	0.0242757	0.492	0.0890644	0.676621	20	LPIN1	0.88	0.983	0.938 - 1.031
ENSG00000134489	ENSG00000134489	18	22050257	rs673819	18	22065905	T	C	0.0815109	-0.00670846	0.0239166	0.779099	-0.0758804	0.0130473	6.034492e-09	0.0884083	0.315554	0.779	0.862028	0.463442	18	HRH4	0.94	1.092	0.589 - 2.028
ENSG00000134852	ENSG00000134852	4	56353687	rs11133386	4	56327487	T	A	0.342942	-0.00755972	0.0138456	0.585065	0.225979	0.00840611	3.499201e-159	-0.0334532	0.0612821	0.585	0.941941	0.640121	20	CLOCK	0.887	0.967	0.858 - 1.091
ENSG00000134884	ENSG00000134884	13	107207266	rs61965347	13	107223316	A	C	0.319085	-0.0160182	0.0143816	0.265366	-0.0933512	0.00855821	1.057902e-27	0.171591	0.15486	0.268	0.581877	0.184493	20	ARGLU1	0.843	1.187	0.876 - 1.608
ENSG00000135046	ENSG00000135046	9	75775991	rs7867580	9	75852207	A	G	0.260437	0.0144382	0.0146193	0.323343	-0.410361	0.00880091	0	-0.0351841	0.0356335	0.323	0.09522	0.190748	20	ANXA1	0.843	0.965	0.9 - 1.035
ENSG00000135269	ENSG00000135269	7	115874692	rs3807968	7	115863446	A	G	0.299205	0.00629931	0.0145614	0.665303	0.466984	0.00849026	0	0.0134893	0.0311828	0.665	0.511845	0.890203	20	TES	0.901	1.014	0.953 - 1.077
ENSG00000135828	ENSG00000135828	1	182550580	rs11072	1	182543331	G	A	0.306163	0.00730063	0.0163043	0.654317	0.248966	0.00876368	1.574413e-177	0.0293239	0.0654963	0.654	0.0592523	0.972495	20	RNASEL	0.901	1.03	0.906 - 1.171
ENSG00000135925	ENSG00000135925	2	219754694	rs10932786	2	219753136	T	C	0.176938	-0.00149363	0.0182505	0.934774	-0.0567733	0.0103292	3.876203e-08	0.0263087	0.321498	0.935	0.934781	0.985306	19	WNT10A	0.973	1.027	0.547 - 1.928
ENSG00000135999	ENSG00000135999	2	149473569	rs71413626	2	149391439	G	A	0.188867	-0.00359983	0.0167656	0.829989	-0.0977933	0.0103229	2.708809e-21	0.0368106	0.171483	0.83	0.830032	0.1324	20	EPC2	0.952	1.037	0.741 - 1.452
ENSG00000136436	ENSG00000136436	17	46926117	rs58446049	17	46953207	G	C	0.0467197	0.0298445	0.0302144	0.323271	0.454524	0.0185165	4.656308e-133	0.065661	0.0665286	0.324	0.483405	0.763701	20	CALCOCO2	0.843	1.068	0.937 - 1.217
ENSG00000136560	ENSG00000136560	2	162043075	rs10930013	2	162070325	A	G	0.466203	-0.00831361	0.0136952	0.543821	-0.302358	0.00782379	0	0.0274959	0.0453002	0.544	0.384818	0.429657	20	TANK	0.88	1.028	0.941 - 1.123
ENSG00000137106	ENSG00000137106	9	37429825	rs7856656	9	37421065	T	C	0.348907	-0.0414306	0.014047	0.00318364	0.854513	0.0070011	0	-0.0484844	0.0164434	0.003	0.0304245	0.0368622	20	GRHPR	0.315	0.953	0.922 - 0.984
ENSG00000137166	ENSG00000137166	6	41542143	rs913075	6	41568906	A	G	0.227634	0.0147609	0.0157767	0.349472	0.109249	0.00980037	7.372868e-29	0.135113	0.144919	0.351	0.113546	0.0905311	20	FOXP4	0.85	1.145	0.862 - 1.521
ENSG00000137393	ENSG00000137393	6	18418942	rs6941991	6	18396689	T	C	0.398608	0.00437127	0.0136211	0.748272	-0.301333	0.0078644	0	-0.0145064	0.0452044	0.748	0.0507294	0.543782	20	RNF144B	0.94	0.986	0.902 - 1.077
ENSG00000137845	ENSG00000137845	15	58964790	rs7161799	15	58770523	T	C	0.0864811	-0.0204761	0.0336189	0.542481	0.655754	0.0148062	0	-0.0312253	0.0512724	0.543	0.726156	0.796025	20	ADAM10	0.88	0.969	0.877 - 1.072
ENSG00000138031	ENSG00000138031	2	25092373	rs62140562	2	25021037	C	G	0.295229	0.0138709	0.0144218	0.33615	0.120315	0.00941521	2.153716e-37	0.115288	0.120206	0.338	0.616241	0.747572	20	ADCY3	0.843	1.122	0.887 - 1.42
ENSG00000138032	ENSG00000138032	2	44433315	rs12712912	2	44396235	T	G	0.124254	0.0163146	0.0180754	0.366746	-0.126675	0.0118661	1.326792e-26	-0.128791	0.1432	0.368	0.241522	0.0469458	20	PPM1B	0.85	0.879	0.664 - 1.164
ENSG00000138095	ENSG00000138095	2	44168395	rs11900511	2	44141849	C	T	0.411531	0.0175472	0.0138147	0.204019	0.311379	0.00788523	0	0.0563532	0.0443891	0.204	0.030785	0.0472361	20	LRPPRC	0.829	1.058	0.97 - 1.154
ENSG00000138311	ENSG00000138311	10	64282861	rs10995147	10	64165285	A	G	0.366799	0.043839	0.0142046	0.00202696	0.327802	0.00813567	0	0.133736	0.0434599	0.002	0.00125689	0.463169	20	ZNF365	0.315	1.143	1.05 - 1.245
ENSG00000138433	ENSG00000138433	2	175236596	rs10930659	2	175234490	C	A	0.322068	-0.0144871	0.0159686	0.364288	0.193704	0.00856187	2.516038e-113	-0.07479	0.0825045	0.365	0.796649	0.641322	20	CIR1	0.85	0.928	0.789 - 1.091
ENSG00000138814	ENSG00000138814	4	102107000	rs2850368	4	102232629	C	T	0.289264	-0.0136193	0.0139786	0.329909	-0.165523	0.00874643	7.153125e-80	0.0822805	0.0845631	0.331	0.0750302	0.114186	20	PPP3CA	0.843	1.086	0.92 - 1.281
ENSG00000139117	ENSG00000139117	12	39170928	rs111452282	12	39428433	G	T	0.0129225	-0.160308	0.0797069	0.0443024	0.764395	0.0373229	3.206792e-93	-0.209719	0.104776	0.045	0.0162977	0.0569966	20	CPNE8	0.527	0.811	0.66 - 0.996
ENSG00000139133	ENSG00000139133	12	34178922	rs11494828	12	34225870	A	T	0.38668	-0.0233276	0.0137373	0.0894849	-0.269908	0.0185321	4.731263e-48	0.0864278	0.0512409	0.092	0.0129387	0.992131	8	ALG10	0.555	1.09	0.986 - 1.205
ENSG00000139163	ENSG00000139163	12	22808327	rs73082514	12	22844112	A	G	0.0775348	-0.0103353	0.0250662	0.680105	-0.273811	0.0144626	6.168756e-80	0.0377461	0.0915672	0.68	0.508923	0.590829	20	ETNK1	0.901	1.038	0.868 - 1.243
ENSG00000140009	ENSG00000140009	14	64677890	rs915057	14	64686207	A	G	0.39662	0.00194826	0.0138043	0.887764	0.181461	0.00818595	7.088741e-109	0.0107365	0.0760745	0.888	0.651829	0.872309	20	ESR2	0.957	1.011	0.871 - 1.173
ENSG00000140718	ENSG00000140718	16	53946864	rs1344501	16	53872042	C	T	0.239563	0.0102739	0.0204272	0.614998	-0.207933	0.00961932	1.264712e-103	-0.0494096	0.0982659	0.615	0.854972	0.973752	20	FTO	0.895	0.952	0.785 - 1.154
ENSG00000140836	ENSG00000140836	16	72955190	rs62052404	16	73163555	A	G	0.512922	0.0137651	0.0137445	0.316586	-0.136694	0.0079254	1.166535e-66	-0.1007	0.100719	0.317	0.191043	0.280167	20	ZFHX3	0.843	0.904	0.742 - 1.102
ENSG00000141179	ENSG00000141179	17	53874265	rs16956393	17	53842535	G	T	0.054672	-0.0178366	0.030204	0.55483	-0.426225	0.0184115	1.453807e-118	0.0418478	0.070887	0.555	0.598008	0.995266	20	PCTP	0.88	1.043	0.907 - 1.198
ENSG00000141458	ENSG00000141458	18	21126584	rs7227589	18	21075192	T	G	0.207753	0.0317374	0.0189886	0.0946442	-0.330142	0.00981014	2.808772e-248	-0.0961327	0.0575874	0.095	0.592559	0.896507	20	NPC1	0.559	0.908	0.811 - 1.017
ENSG00000141551	ENSG00000141551	17	80214253	rs73366295	17	80249978	T	G	0.0258449	0.0267603	0.038127	0.482759	-0.822211	0.0285366	1.495788e-182	-0.0325467	0.0463851	0.483	0.741151	0.913731	20	CSNK1D	0.88	0.968	0.884 - 1.06
ENSG00000141576	ENSG00000141576	17	74187494	rs9302998	17	74211869	A	G	0.43837	-0.0029541	0.0137351	0.829708	0.197265	0.00862714	1.022385e-115	-0.0149753	0.0696309	0.83	0.528959	0.500945	20	RNF157	0.952	0.985	0.859 - 1.129
ENSG00000141664	ENSG00000141664	18	60222591	rs117443944	18	60115629	A	G	0.150099	0.0169473	0.01733	0.328115	0.300698	0.0155993	8.47756e-83	0.0563598	0.0577066	0.329	0.805979	0.960494	20	ZCCHC2	0.843	1.058	0.945 - 1.185
ENSG00000141994	ENSG00000141994	19	5788039	rs11878476	19	5798285	C	T	0.199801	0.00829013	0.0163014	0.611065	-0.709673	0.0150741	0	-0.0116816	0.0229716	0.611	0.784532	0.626532	20	DUS3L	0.894	0.988	0.945 - 1.034
ENSG00000142892	ENSG00000142892	1	77619895	rs1048575	1	77558057	C	G	0.245527	0.0302912	0.0171234	0.0768948	0.246885	0.00935794	2.181655e-153	0.122694	0.0695136	0.078	0.47467	0.212664	20	PIGK	0.527	1.131	0.987 - 1.296
ENSG00000143033	ENSG00000143033	1	93574715	rs2785610	1	93508182	A	G	0.178926	0.0238045	0.0165179	0.149547	0.1669	0.00993806	2.700236e-63	0.142628	0.0993327	0.151	0.0395661	0.100001	20	MTF2	0.739	1.153	0.949 - 1.401
ENSG00000143333	ENSG00000143333	1	182570650	rs535334	1	182598174	T	C	0.150099	-0.00356545	0.018875	0.850173	0.121576	0.0114994	4.001191e-26	-0.0293269	0.155277	0.85	0.939492	0.0614607	20	RGS16	0.952	0.971	0.716 - 1.317
ENSG00000143365	ENSG00000143365	1	151791447	rs4845604	1	151801680	A	G	0.135189	0.0262285	0.0202569	0.195391	0.124214	0.0116175	1.109493e-26	0.211155	0.164272	0.199	0.335835	0.526772	20	RORC	0.815	1.235	0.895 - 1.704
ENSG00000143374	ENSG00000143374	1	150469982	rs7512552	1	150265704	C	T	0.550696	0.0141372	0.0136442	0.30014	0.0868583	0.00793343	6.763157e-28	0.162762	0.157788	0.302	0.565186	0.920461	20	TARS2	0.843	1.177	0.864 - 1.603
ENSG00000143420	ENSG00000143420	1	150587707	rs11576175	1	150727394	A	G	0.0914513	-0.00435172	0.0233518	0.852167	-0.128959	0.01345	8.98084e-22	0.0337451	0.181114	0.852	0.723485	0.720519	20	ENSA	0.952	1.034	0.725 - 1.475
ENSG00000143457	ENSG00000143457	1	150644165	rs2089082	1	150800090	G	T	0.372763	-0.00432969	0.0141954	0.760361	0.101738	0.00868736	1.119498e-31	-0.0425574	0.139577	0.76	0.362052	0.337575	20	GOLPH3L	0.94	0.958	0.729 - 1.26
ENSG00000143554	ENSG00000143554	1	153749731	rs12097583	1	153723037	C	T	0.0725646	0.0151312	0.0376866	0.688052	0.569651	0.0167136	1.313068e-254	0.0265623	0.066162	0.688	0.913406	0.416839	20	SLC27A3	0.901	1.027	0.902 - 1.169
ENSG00000143614	ENSG00000143614	1	153836326	rs6427310	1	153815770	T	C	0.187873	0.0166618	0.0171181	0.330382	-0.0947254	0.0153511	6.803103e-10	-0.175896	0.182947	0.336	0.336323	0.837386	18	GATAD2B	0.843	0.839	0.586 - 1.2
ENSG00000143919	ENSG00000143919	2	44794410	rs13425258	2	44802185	T	C	0.357853	0.00901513	0.0140092	0.51989	0.249006	0.00928871	2.649057e-158	0.0362044	0.0562767	0.52	0.120568	0.636013	20	CAMKMT	0.88	1.037	0.929 - 1.158
ENSG00000143995	ENSG00000143995	2	66730792	rs62144050	2	66725062	C	T	0.295229	0.0123499	0.0150499	0.411876	0.250324	0.0132943	4.336559e-79	0.0493357	0.0601787	0.412	0.710526	NA	NA	MEIS1	0.88	1.051	0.934 - 1.182
ENSG00000144224	ENSG00000144224	2	136520907	rs57235352	2	136404143	T	C	0.0298211	-0.0074034	0.0556701	0.894204	-0.170489	0.025024	9.55842e-12	0.0434246	0.326595	0.894	0.894224	0.202697	20	UBXN4	0.959	1.044	0.551 - 1.981
ENSG00000144485	ENSG00000144485	2	239148105	rs11689033	2	239140728	G	A	0.33499	0.0140724	0.0146462	0.336641	0.273172	0.0082779	8.068551e-239	0.0515148	0.053638	0.337	0.549178	0.0835214	20	HES6	0.843	1.053	0.948 - 1.17
ENSG00000144893	ENSG00000144893	3	150979172	rs11710513	3	150707804	G	A	0.102386	-0.00327835	0.0227537	0.885437	-0.124742	0.0141508	1.194703e-18	0.0262809	0.18243	0.885	0.559832	0.0817174	6	MED12L	0.957	1.027	0.718 - 1.468
ENSG00000144959	ENSG00000144959	3	172388523	rs73173358	3	172416535	C	T	0.0477137	-0.0253971	0.0375944	0.499323	-0.475786	0.0220482	2.804768e-103	0.0533792	0.079054	0.5	0.991721	0.872592	20	NCEH1	0.88	1.055	0.903 - 1.232
ENSG00000145349	ENSG00000145349	4	114527635	rs77578393	4	114708746	G	A	0.083499	0.0115634	0.0246898	0.639536	0.346027	0.0134813	2.717702e-145	0.0334177	0.0713642	0.64	0.79812	0.174804	20	CAMK2D	0.901	1.034	0.899 - 1.189
ENSG00000145414	ENSG00000145414	4	164059649	rs1055263	4	164045822	A	G	0.203777	-0.0465696	0.0197103	0.0181422	0.105006	0.0102291	1.008995e-24	-0.443494	0.192614	0.021	0.0213068	0.0553099	20	NAF1	0.527	0.642	0.44 - 0.936
ENSG00000145715	ENSG00000145715	5	86625726	rs2544692	5	86360752	C	A	0.245527	-0.0143199	0.0147866	0.332826	0.102356	0.00917219	6.442532e-29	-0.139903	0.145005	0.335	0.519753	0.91833	20	RASA1	0.843	0.869	0.654 - 1.155
ENSG00000145920	ENSG00000145920	5	175267168	rs7735794	5	175339984	A	G	0.251491	-0.00947293	0.0154315	0.539301	0.0935356	0.0119964	6.339584e-15	-0.101276	0.16549	0.541	0.341473	0.828794	20	CPLX2	0.88	0.904	0.653 - 1.25
ENSG00000146143	ENSG00000146143	6	57346489	rs61486323	6	58271156	G	A	0.115308	0.0502849	0.0234967	0.032348	0.111281	0.0196395	1.460001e-08	0.451872	0.225705	0.045	0.0452799	0.865463	6	PRIM2	0.527	1.571	1.01 - 2.446
ENSG00000146263	ENSG00000146263	6	97660565	rs9387218	6	97734271	A	G	0.247515	0.000104914	0.0148428	0.99436	-0.153228	0.0107758	6.924786e-46	-0.000684694	0.0968677	0.994	0.640902	0.235507	20	MMS22L	0.999	0.999	0.827 - 1.208
ENSG00000147905	ENSG00000147905	9	37239341	rs7027473	9	37132462	G	A	0.356859	0.0325792	0.0150191	0.0300687	-0.247498	0.00828031	2.654301e-196	-0.131634	0.0608432	0.031	0.0504781	0.18948	20	ZCCHC7	0.527	0.877	0.778 - 0.988
ENSG00000148943	ENSG00000148943	11	27522221	rs11030027	11	27511724	C	T	0.45328	0.00569026	0.0136732	0.677292	0.131764	0.00797024	2.158588e-61	0.0431853	0.103803	0.677	0.513025	0.498293	20	LIN7C	0.901	1.044	0.852 - 1.28
ENSG00000149084	ENSG00000149084	11	43728076	rs1061810	11	43877934	A	C	0.303181	-0.0152151	0.0148338	0.305031	-0.716516	0.0084998	0	0.0212348	0.0207042	0.305	0.959378	0.541258	20	HSD17B12	0.843	1.021	0.981 - 1.064
ENSG00000149212	ENSG00000149212	11	94932204	rs684856	11	94906111	A	G	0.408549	0.0096628	0.0141158	0.493636	-0.334971	0.00781034	0	-0.0288467	0.0421458	0.494	0.245353	0.243736	8	SESN3	0.88	0.972	0.895 - 1.055
ENSG00000149571	ENSG00000149571	11	126583304	rs34899828	11	126313708	G	A	0.05666	0.0137219	0.0241102	0.569266	0.202563	0.0194372	1.980186e-25	0.0677415	0.119203	0.57	0.964979	0.883628	9	KIRREL3	0.881	1.07	0.847 - 1.352
ENSG00000150760	ENSG00000150760	10	128922379	rs77478344	10	128598336	A	C	0.055666	0.0303131	0.0280701	0.280184	0.143584	0.0206068	3.219394e-12	0.211117	0.19783	0.286	0.285897	0.239826	17	DOCK1	0.843	1.235	0.838 - 1.82
ENSG00000150938	ENSG00000150938	2	36680673	rs10172196	2	36780549	A	G	0.338966	0.00171438	0.0144726	0.905706	-0.169609	0.00952913	7.194257e-71	-0.0101078	0.0853311	0.906	0.671457	0.531969	20	CRIM1	0.965	0.99	0.837 - 1.17
ENSG00000151090	ENSG00000151090	3	24347712	rs10428188	3	24186625	A	C	0.152087	-0.0106042	0.0199778	0.595558	0.0739349	0.0112978	5.9815e-11	-0.143426	0.271095	0.597	0.596763	0.170905	20	THRB	0.887	0.866	0.509 - 1.474
ENSG00000151150	ENSG00000151150	10	62140703	rs1904418	10	62488381	G	A	0.311133	-0.0132483	0.0144272	0.358469	-0.540122	0.00802422	0	0.0245283	0.0267135	0.359	0.652868	0.602074	20	ANK3	0.85	1.025	0.973 - 1.08
ENSG00000151240	ENSG00000151240	10	527906	rs4881337	10	529144	G	A	0.0616302	-0.0310855	0.0293922	0.290233	0.410076	0.0152043	3.227102e-160	-0.0758042	0.07173	0.291	0.835381	0.993677	20	DIP2C	0.843	0.927	0.805 - 1.067
ENSG00000151292	ENSG00000151292	5	122900266	rs1021716	5	122840396	T	C	0.0337972	0.00769408	0.0379004	0.839129	0.316843	0.0215144	4.324829e-49	0.0242836	0.11963	0.839	0.892648	0.984804	20	CSNK1G3	0.952	1.025	0.81 - 1.295
ENSG00000151470	ENSG00000151470	4	130024479	rs57501568	4	129888787	T	G	0.187873	-0.0499573	0.0191621	0.00913156	0.536015	0.0153785	3.613558e-266	-0.0932014	0.0358491	0.009	0.399504	0.0461521	20	C4orf33	0.476	0.911	0.849 - 0.977
ENSG00000152061	ENSG00000152061	1	174546496	rs7533430	1	174078417	A	G	0.44831	-0.0103106	0.0136509	0.450066	0.212962	0.011789	6.077994e-73	-0.0484153	0.0641563	0.45	0.540457	0.671851	20	RABGAP1L	0.88	0.953	0.84 - 1.08
ENSG00000152219	ENSG00000152219	11	30352186	rs11826681	11	30344883	C	G	0.282306	-0.028384	0.0147886	0.0549443	-0.249415	0.00966918	1.014207e-146	0.113802	0.0594571	0.056	0.360828	0.739351	20	ARL14EP	0.527	1.121	0.997 - 1.259
ENSG00000153250	ENSG00000153250	2	161239483	rs6742799	2	161317460	C	A	0.185885	0.0106391	0.0169554	0.530347	-0.0879321	0.0102356	8.636616e-18	-0.120992	0.193337	0.531	0.53144	0.708825	20	RBMS1	0.88	0.886	0.607 - 1.294
ENSG00000153495	ENSG00000153495	13	111982563	rs41275852	13	111946651	T	C	0.148111	0.0044203	0.0189131	0.815205	0.152244	0.0122127	1.144296e-35	0.0290344	0.124251	0.815	0.256811	0.438891	20	TEX29	0.951	1.029	0.807 - 1.313
ENSG00000153944	ENSG00000153944	17	55547629	rs7342828	17	55700956	T	G	0.347913	0.0343418	0.015068	0.0226598	-0.0710473	0.00836086	1.935504e-17	-0.483366	0.21958	0.028	0.180227	0.125656	20	MSI2	0.527	0.617	0.401 - 0.948
ENSG00000154027	ENSG00000154027	1	77886693	rs4949655	1	77897688	C	T	0.127237	0.0199898	0.0185392	0.280924	0.513102	0.0106992	0	0.0389587	0.0361407	0.281	0.435456	0.317066	20	AK5	0.843	1.04	0.969 - 1.116
ENSG00000154127	ENSG00000154127	11	122605782	rs4016788	11	122585573	T	G	0.146123	-0.0313475	0.0170263	0.0656036	0.173669	0.011783	3.621101e-49	-0.180501	0.0988005	0.068	0.119936	0.0342022	20	UBASH3B	0.527	0.835	0.688 - 1.013
ENSG00000154217	ENSG00000154217	17	65533473	rs7210770	17	65390645	G	A	0.382704	0.014197	0.0139782	0.309795	-0.234374	0.00813884	2.338608e-182	-0.0605741	0.0596776	0.31	0.57231	0.837533	20	PITPNC1	0.843	0.941	0.837 - 1.058
ENSG00000157168	ENSG00000157168	8	32059725	rs2466076	8	32432796	G	T	0.479125	0.0110444	0.0137898	0.423183	-0.710169	0.00689393	0	-0.0155518	0.0194182	0.423	0.202265	0.00383796	20	NRG1	0.88	0.985	0.948 - 1.023
ENSG00000157657	ENSG00000157657	9	116728716	rs10114173	9	116656483	G	T	0.263419	0.0325459	0.015769	0.0390256	-0.063972	0.0100238	1.747903e-10	-0.508752	0.259068	0.05	0.0495558	0.545513	16	ZNF618	0.527	0.601	0.362 - 0.999
ENSG00000157782	ENSG00000157782	12	121091741	rs522632	12	121088886	C	G	0.426441	0.0154463	0.0140567	0.27183	0.160322	0.00814544	3.052031e-86	0.0963456	0.0878146	0.273	0.208985	0.601608	20	CABP1	0.843	1.101	0.927 - 1.308
ENSG00000158186	ENSG00000158186	3	138095457	rs112735154	3	138126945	C	A	0.0208748	-0.0808978	0.074519	0.277656	-0.473856	0.0348383	3.917702e-42	0.170722	0.157761	0.279	0.153666	0.0736598	9	MRAS	0.843	1.186	0.871 - 1.616
ENSG00000158321	ENSG00000158321	7	69660979	rs10234816	7	70144848	C	T	0.154076	0.00399029	0.0224344	0.858829	0.391475	0.0104039	7.60608399999999e-310	0.010193	0.057308	0.859	0.562203	0.855423	20	AUTS2	0.952	1.01	0.903 - 1.13
ENSG00000158748	ENSG00000158748	1	19998917	rs10917516	1	20012714	A	G	0.341948	-0.0240762	0.0148602	0.105194	-0.285745	0.00847432	3.054874e-249	0.0842577	0.0520651	0.106	0.779944	0.369432	20	HTR6	0.607	1.088	0.982 - 1.205
ENSG00000160799	ENSG00000160799	3	46993358	rs148710154	3	47208986	C	T	0.367793	-0.0307268	0.0141763	0.0301985	-0.118867	0.0082188	2.081497e-47	0.258498	0.120594	0.032	0.00178188	0.276528	20	CCDC12	0.527	1.295	1.022 - 1.64
ENSG00000160991	ENSG00000160991	7	102085410	rs2411005	7	102069584	A	G	0.0705765	0.020172	0.0228374	0.377081	-0.721167	0.014996	0	-0.0279713	0.0316726	0.377	0.0783902	0.143798	20	ORAI2	0.858	0.972	0.914 - 1.035
ENSG00000161040	ENSG00000161040	7	102584297	rs117274931	7	102618968	A	G	0.0258449	0.0190798	0.0392003	0.626453	0.938407	0.0221735	0	0.0203321	0.041776	0.626	0.968043	0.869707	20	FBXL13	0.898	1.021	0.94 - 1.108
ENSG00000162869	ENSG00000162869	2	48705131	rs78538011	2	48668290	T	C	0.0506958	-0.0209415	0.0262958	0.42581	-0.407845	0.0187651	9.746627e-105	0.0513467	0.0645183	0.426	0.925449	0.692571	20	PPP1R21	0.88	1.053	0.928 - 1.195
ENSG00000163291	ENSG00000163291	4	79834436	rs7671578	4	79839983	T	A	0.0437376	0.0181178	0.031102	0.560211	0.17589	0.0184929	1.884799e-21	0.103007	0.177158	0.561	0.560945	0.755033	20	PAQR3	0.88	1.108	0.783 - 1.569
ENSG00000163412	ENSG00000163412	3	71766182	rs1521352	3	71769437	T	C	0.351889	-0.0274914	0.0153672	0.0736203	-0.462428	0.00808361	0	0.0594501	0.0332478	0.074	0.419932	0.43841	20	EIF4E3	0.527	1.061	0.994 - 1.133
ENSG00000163659	ENSG00000163659	3	156407791	rs344059	3	156433902	G	A	0.0298211	-0.0275538	0.0300618	0.359367	-0.248146	0.0198285	6.211962e-36	0.111039	0.12147	0.361	0.673093	0.431783	20	TIPARP	0.85	1.117	0.881 - 1.418
ENSG00000163932	ENSG00000163932	3	53208379	rs2230494	3	53220215	A	G	0.286282	0.000926901	0.0151559	0.951234	0.203815	0.00885706	3.567704e-117	0.00454775	0.0743613	0.951	0.121244	0.111492	20	PRKCD	0.976	1.005	0.868 - 1.162
ENSG00000163935	ENSG00000163935	3	53009177	rs13088281	3	53147576	A	C	0.0924453	-0.0323089	0.0235597	0.170262	0.183027	0.013258	2.37773e-43	-0.176525	0.129356	0.172	0.131079	0.271741	20	SFMBT1	0.77	0.838	0.65 - 1.08
ENSG00000163945	ENSG00000163945	4	1361445	rs111388896	4	1159866	T	C	0.0437376	0.0946919	0.040716	0.0200363	1.13853	0.0214664	0	0.0831702	0.0357962	0.02	0.0209096	0.633997	20	UVSSA	0.527	1.087	1.013 - 1.166
ENSG00000164924	ENSG00000164924	8	101947184	rs964917	8	101937455	T	C	0.427435	-0.0164853	0.0136214	0.226183	0.228465	0.00834334	4.383744e-165	-0.0721569	0.0596797	0.227	0.468786	0.236446	20	YWHAZ	0.843	0.93	0.828 - 1.046
ENSG00000165030	ENSG00000165030	9	94178735	rs968821	9	94187634	C	G	0.338966	0.012931	0.0152941	0.397838	0.110107	0.00857414	9.562439e-38	0.11744	0.139202	0.399	0.49262	0.394688	20	NFIL3	0.88	1.125	0.856 - 1.477
ENSG00000165113	ENSG00000165113	9	86399383	rs1558922	9	86386799	T	A	0.425447	-0.00820815	0.0136004	0.546161	-0.20811	0.01184	3.709301e-69	0.0394414	0.0653906	0.546	0.874328	0.24719	20	GKAP1	0.88	1.04	0.915 - 1.182
ENSG00000165392	ENSG00000165392	8	30961301	rs4733225	8	30977392	C	T	0.201789	-0.0109505	0.0152456	0.472589	0.289519	0.00963602	2.499668e-198	-0.0378231	0.0526734	0.473	0.620874	0.735222	20	WRN	0.88	0.963	0.868 - 1.068
ENSG00000165650	ENSG00000165650	10	119087489	rs1638670	10	119154977	G	A	0.277336	0.0079502	0.0149245	0.594245	0.571085	0.00787698	0	0.0139212	0.0261343	0.594	0.850548	0.0266998	20	PDZD8	0.887	1.014	0.963 - 1.067
ENSG00000165688	ENSG00000165688	9	139311661	rs4073153	9	139259349	G	A	0.423459	-0.0120821	0.0140151	0.388645	0.0526552	0.00848648	5.4836e-10	-0.229457	0.268724	0.393	0.393174	0.215112	20	PMPCA	0.877	0.795	0.469 - 1.346
ENSG00000166167	ENSG00000166167	10	103215449	rs11191021	10	103231641	G	A	0.152087	0.0374934	0.0215266	0.0815567	0.186113	0.0121183	3.130821e-53	0.201455	0.116406	0.084	0.0308072	0.787836	20	BTRC	0.534	1.223	0.974 - 1.537
ENSG00000166199	ENSG00000166199	11	43922088	rs4755217	11	43945619	G	A	0.4334	0.00239341	0.0136742	0.861055	-0.191683	0.00796874	7.50832e-128	-0.0124863	0.0713394	0.861	0.16038	0.315553	20	ALKBH3	0.952	0.988	0.859 - 1.136
ENSG00000166228	ENSG00000166228	10	72645289	rs2630336	10	72648422	T	G	0.319085	-0.0113285	0.0142181	0.425587	-0.155244	0.00827388	1.510283e-78	0.072972	0.0916678	0.426	0.922349	0.750425	20	PCBD1	0.88	1.076	0.899 - 1.287
ENSG00000166562	ENSG00000166562	18	56816388	rs11874338	18	56792425	A	G	0.437376	0.0152826	0.013621	0.261867	-0.148566	0.0119007	9.151357e-36	-0.102868	0.0920529	0.264	0.878037	0.644231	20	SEC11C	0.843	0.902	0.753 - 1.081
ENSG00000167272	ENSG00000167272	12	121017884	rs492574	12	121005958	A	G	0.312127	0.00909196	0.0148964	0.541632	0.282464	0.00855206	3.14613e-239	0.0321881	0.0527464	0.542	0.914607	0.0889112	20	POP5	0.88	1.033	0.931 - 1.145
ENSG00000168016	ENSG00000168016	3	36927429	rs6805239	3	36949962	T	G	0.236581	-0.0115813	0.0171985	0.500699	-0.354977	0.010388	6.345802e-256	0.0326255	0.0484591	0.501	0.000188945	0.0235659	20	TRANK1	0.88	1.033	0.94 - 1.136
ENSG00000168280	ENSG00000168280	2	149758046	rs75701028	2	149818349	C	T	0.0228628	0.00924155	0.0594218	0.876408	0.562169	0.033375	1.161196e-63	0.0164391	0.105706	0.876	0.541108	0.458292	14	KIF5C	0.954	1.017	0.826 - 1.251
ENSG00000168916	ENSG00000168916	5	124028554	rs12516382	5	124348069	A	G	0.164016	-0.0104024	0.0177769	0.558438	0.121022	0.0112736	6.971916e-27	-0.0859545	0.147108	0.559	0.82427	0.78539	20	ZNF608	0.88	0.918	0.688 - 1.224
ENSG00000169251	ENSG00000169251	3	160896902	rs28384382	3	160939141	T	C	0.279324	-0.0095251	0.014556	0.512869	-0.293273	0.0126815	2.53584e-118	0.0324787	0.0496529	0.513	0.87431	0.748346	20	NMD3	0.88	1.033	0.937 - 1.139
ENSG00000169255	ENSG00000169255	3	160812421	rs11720263	3	160848293	C	T	0.269384	-0.0152489	0.0149483	0.307677	-0.257136	0.00865502	5.788472e-194	0.0593028	0.058168	0.308	0.751427	0.419071	20	B3GALNT1	0.843	1.061	0.947 - 1.189
ENSG00000169519	ENSG00000169519	11	28242424	rs12270335	11	28125173	G	A	0.140159	0.0116028	0.0252293	0.645592	0.136351	0.0214058	1.892698e-10	0.0850953	0.185514	0.646	0.64645	0.453031	20	METTL15	0.901	1.089	0.757 - 1.566
ENSG00000169860	ENSG00000169860	3	152554288	rs9847124	3	152590762	G	T	0.134195	-0.0258586	0.0202468	0.201542	0.0815366	0.0115934	2.021401e-12	-0.317141	0.252377	0.209	0.208892	0.247316	19	P2RY1	0.835	0.728	0.444 - 1.194
ENSG00000170017	ENSG00000170017	3	105190748	rs2399047	3	105217648	C	T	0.34493	-0.00569398	0.014178	0.687974	-0.487399	0.00800501	0	0.0116824	0.0290897	0.688	0.321397	0.900365	20	ALCAM	0.901	1.012	0.956 - 1.071
ENSG00000170396	ENSG00000170396	2	185633656	rs9678515	2	185440309	G	A	0.139165	-0.0293939	0.0218798	0.179134	0.0763896	0.0110896	5.642297e-12	-0.384789	0.29182	0.187	0.0315309	0.79455	20	ZNF804A	0.787	0.681	0.384 - 1.206
ENSG00000170430	ENSG00000170430	10	131415859	rs1008982	10	131445731	C	T	0.380716	-0.000983486	0.0138362	0.943334	-0.714779	0.00730954	0	0.00137593	0.0193573	0.943	0.126349	0.862368	20	MGMT	0.973	1.001	0.964 - 1.04
ENSG00000170485	ENSG00000170485	2	101524952	rs17024792	2	101423777	T	C	0.0576541	-0.0145133	0.0276229	0.599299	0.279648	0.0159079	3.555586e-69	-0.0518985	0.0988216	0.599	0.885841	0.0488119	20	NPAS2	0.887	0.949	0.782 - 1.152
ENSG00000170634	ENSG00000170634	2	54437488	rs7559380	2	54356797	T	A	0.475149	-0.0172174	0.0137902	0.211839	-0.40421	0.00776556	0	0.0425952	0.0341262	0.212	0.964399	0.770443	20	ACYP2	0.835	1.044	0.976 - 1.116
ENSG00000170802	ENSG00000170802	2	48574104	rs79247094	2	48554955	A	G	0.12326	0.00675226	0.0248834	0.786117	0.768003	0.0183131	0	0.00879198	0.0324008	0.786	0.893413	0.0178972	20	FOXN2	0.94	1.009	0.947 - 1.075
ENSG00000170852	ENSG00000170852	7	32920763	rs13244998	7	32912910	C	T	0.432406	0.0256752	0.0139974	0.0666119	0.418107	0.00778945	0	0.0614082	0.0334976	0.067	0.978812	0.242219	20	KBTBD2	0.527	1.063	0.996 - 1.135
ENSG00000170921	ENSG00000170921	17	61295988	rs9916518	17	61160767	T	C	0.45328	0.00394392	0.0135895	0.771649	0.418577	0.00929789	0	0.0094222	0.0324666	0.772	0.0380174	0.0130294	20	TANC2	0.94	1.009	0.947 - 1.076
ENSG00000171150	ENSG00000171150	2	46958179	rs28370327	2	46910064	C	A	0.359841	-0.00308315	0.0144097	0.830576	0.108533	0.00830931	5.456913e-39	-0.0284075	0.132786	0.831	0.801705	0.985242	20	SOCS5	0.952	0.972	0.749 - 1.261
ENSG00000171451	ENSG00000171451	18	65179018	rs9962734	18	64975671	T	G	0.50994	0.0162054	0.0136315	0.234511	0.154616	0.0117794	2.33678e-39	0.104811	0.0885244	0.236	0.0451218	0.69396	20	DSEL	0.843	1.111	0.934 - 1.321
ENSG00000171467	ENSG00000171467	6	43318347	rs70953670	6	43264895	A	C	0.0894632	-0.0382479	0.0258916	0.139614	0.509128	0.0131428	0	-0.0751243	0.0508918	0.14	0.780133	0.532563	20	ZNF318	0.711	0.928	0.84 - 1.025
ENSG00000172071	ENSG00000172071	2	88891676	rs867529	2	88913273	C	G	0.298211	-0.0116206	0.014387	0.419254	0.090337	0.00881199	1.164008e-24	-0.128636	0.159753	0.421	0.0253041	0.0221356	20	EIF2AK3	0.88	0.879	0.643 - 1.203
ENSG00000172264	ENSG00000172264	20	15004928	rs13040115	20	15997370	A	G	0.102386	0.0193236	0.0238232	0.417294	-0.135243	0.0130864	4.914575e-25	-0.14288	0.176693	0.419	0.160781	0.942687	18	MACROD2	0.88	0.867	0.613 - 1.226
ENSG00000172992	ENSG00000172992	17	43119590	rs55897749	17	43136303	T	C	0.417495	0.00487496	0.0137826	0.723561	-0.497154	0.00834366	0	-0.00980574	0.0277235	0.724	0.168439	0.0504203	20	DCAKD	0.929	0.99	0.938 - 1.046
ENSG00000173960	ENSG00000173960	2	24188967	rs6719830	2	24061034	C	T	0.429423	0.000232671	0.0136025	0.986353	-0.304825	0.00777734	0	-0.000763293	0.0446239	0.986	0.986002	0.1645	20	UBXN2A	0.995	0.999	0.916 - 1.091
ENSG00000174080	ENSG00000174080	11	66333623	rs2242663	11	66335308	C	T	0.244533	0.0480322	0.0164502	0.00350194	0.645463	0.00874416	0	0.0744151	0.0255058	0.004	3.429394e-05	0.00010605	20	CTSF	0.315	1.077	1.025 - 1.132
ENSG00000174738	ENSG00000174738	3	24004430	rs35136361	3	23978223	A	G	0.0666004	0.00208991	0.0238608	0.930204	0.227447	0.0152161	1.609781e-50	0.00918855	0.104909	0.93	0.0152949	0.117167	20	NR1D2	0.971	1.009	0.822 - 1.24
ENSG00000175029	ENSG00000175029	10	126763080	rs12771627	10	126691180	A	G	0.274354	0.000702758	0.0180182	0.968888	0.0610578	0.00904802	1.4969e-11	0.0115097	0.295106	0.969	0.968889	0.585761	20	CTBP2	0.988	1.012	0.567 - 1.804
ENSG00000175161	ENSG00000175161	3	85565855	rs2044725	3	85645873	C	T	0.347913	-0.0306749	0.0152929	0.0448748	0.0585443	0.00862925	1.1657e-11	-0.523961	0.272397	0.054	0.0544149	0.46895	11	CADM2	0.527	0.592	0.347 - 1.01
ENSG00000175470	ENSG00000175470	10	133760643	rs9419235	10	133806576	A	G	0.525845	-0.00342776	0.0137437	0.803047	-0.197744	0.0117266	8.449089e-64	0.0173344	0.0695102	0.803	0.8348	0.187574	20	PPP2R2D	0.946	1.017	0.888 - 1.166
ENSG00000175548	ENSG00000175548	12	38714082	rs12313851	12	38721324	T	A	0.0258449	-0.0333286	0.0492067	0.498204	-0.20762	0.022243	1.017602e-20	0.160527	0.237627	0.499	0.0659433	0.0881537	20	ALG10B	0.88	1.174	0.737 - 1.871
ENSG00000175806	ENSG00000175806	8	10099089	rs11777364	8	10288546	C	G	0.451292	0.000989188	0.0138502	0.943063	0.319316	0.00790221	0	0.00309783	0.0433746	0.943	0.548045	0.739682	20	MSRA	0.973	1.003	0.921 - 1.092
ENSG00000176533	ENSG00000176533	19	2606962	rs6510694	19	2676779	G	A	0.215706	-0.00923431	0.0160176	0.56427	-0.297761	0.0101228	3.562276e-190	0.0310125	0.0538039	0.564	0.780533	0.862873	20	GNG7	0.88	1.031	0.928 - 1.146
ENSG00000177200	ENSG00000177200	16	53226003	rs4784291	16	53124193	G	C	0.343936	-0.0293521	0.013974	0.0356867	-0.140932	0.00830083	1.194891e-64	0.208272	0.0999105	0.037	0.354284	0.772578	20	CHD9	0.527	1.232	1.013 - 1.498
ENSG00000179912	ENSG00000179912	12	57734090	rs3809114	12	57848639	G	A	0.467197	0.0056519	0.0137071	0.680095	-0.0591067	0.00803451	1.886499e-13	-0.095622	0.232268	0.681	0.159289	0.243532	20	R3HDM2	0.901	0.909	0.576 - 1.433
ENSG00000179915	ENSG00000179915	2	50702658	rs13031157	2	51216810	C	T	0.422465	-0.00309355	0.013767	0.822207	0.172277	0.0118958	1.569903e-47	-0.0179569	0.0799217	0.822	0.782948	0.202372	20	NRXN1	0.952	0.982	0.84 - 1.149
ENSG00000179981	ENSG00000179981	18	72962307	rs9240	18	72910687	C	T	0.468191	0.0163665	0.0137285	0.233201	-0.182725	0.00806446	1.163482e-113	-0.0895692	0.0752361	0.234	0.0882748	0.114385	20	TSHZ1	0.843	0.914	0.789 - 1.06
ENSG00000180694	ENSG00000180694	8	91719041	rs116151633	8	91623498	G	A	0.0357853	0.0228625	0.0360328	0.52576	0.377756	0.0212008	5.123649e-71	0.0605219	0.095447	0.526	0.645707	0.188741	10	TMEM64	0.88	1.062	0.881 - 1.281
ENSG00000180773	ENSG00000180773	11	92904235	rs145823801	11	92905736	G	A	0.05666	-0.0376487	0.0359701	0.295253	0.32499	0.0186224	3.347199e-68	-0.115846	0.11088	0.296	0.254084	0.815393	20	SLC36A4	0.843	0.891	0.717 - 1.107
ENSG00000180914	ENSG00000180914	3	8801704	rs171029	3	8982481	G	A	0.264414	-0.0290258	0.0153207	0.0581523	0.0787972	0.00860983	5.58887e-20	-0.368361	0.198554	0.064	0.00273365	0.157947	20	OXTR	0.527	0.692	0.469 - 1.021
ENSG00000181467	ENSG00000181467	3	152883147	rs6768786	3	153004083	G	A	0.136183	0.0053264	0.0204878	0.79488	-0.0730395	0.0113726	1.341403e-10	-0.072925	0.280733	0.795	0.138153	0.12036	20	RAP2B	0.94	0.93	0.536 - 1.612
ENSG00000182247	ENSG00000182247	3	23438897	rs778472	3	23505899	C	T	0.413519	0.0141778	0.0136084	0.297485	-0.199048	0.00794648	1.80825e-138	-0.0712279	0.0684264	0.298	0.322895	0.717274	20	UBE2E2	0.843	0.931	0.814 - 1.065
ENSG00000182901	ENSG00000182901	1	241226042	rs1915876	1	241501210	T	C	0.192843	-0.00530235	0.0162661	0.744443	-0.109844	0.00969739	9.623118e-30	0.0482715	0.148145	0.745	0.744545	0.0999197	14	RGS7	0.94	1.049	0.785 - 1.403
ENSG00000182985	ENSG00000182985	11	115207806	rs4938182	11	115043036	G	C	0.2167	-0.0209511	0.0172795	0.225327	-0.178316	0.00969476	1.494808e-75	0.117494	0.0971143	0.226	0.536004	0.774725	20	CADM1	0.843	1.125	0.93 - 1.36
ENSG00000183023	ENSG00000183023	2	40588739	rs55742439	2	40682975	A	G	0.33002	-0.00566723	0.0142281	0.6904	-0.239651	0.00840844	1.128822e-178	0.0236478	0.0593758	0.69	0.29152	0.054364	20	SLC8A1	0.901	1.024	0.911 - 1.15
ENSG00000183092	ENSG00000183092	14	101028618	rs4073738	14	101015380	C	T	0.411531	-0.0325177	0.0138042	0.0184909	-0.587766	0.0074934	0	0.0553242	0.0234965	0.019	0.066201	0.646635	20	BEGAIN	0.527	1.057	1.009 - 1.107
ENSG00000183117	ENSG00000183117	8	3822743	rs10503195	8	2970477	C	T	0.153082	-0.0113027	0.0181478	0.533407	0.21444	0.0107759	4.069329e-88	-0.052708	0.0846703	0.534	0.547972	0.328642	15	CSMD1	0.88	0.949	0.804 - 1.12
ENSG00000183475	ENSG00000183475	15	101167324	rs56363126	15	101105116	G	A	0.193837	0.00712038	0.0168178	0.672015	-0.0824365	0.00969864	1.899195e-17	-0.0863741	0.204262	0.672	0.862936	0.21007	20	ASB7	0.901	0.917	0.615 - 1.369
ENSG00000183826	ENSG00000183826	6	38372075	rs737170	6	38140503	T	C	0.388668	-0.0272306	0.0141678	0.054605	-0.0600718	0.00808024	1.050401e-13	0.453301	0.243602	0.063	0.281391	0.573702	20	BTBD9	0.527	1.573	0.976 - 2.536
ENSG00000184226	ENSG00000184226	13	67340717	rs9317655	13	67788779	A	C	0.390656	0.0078841	0.0136408	0.563278	0.0493413	0.00863968	1.123102e-08	0.159787	0.27787	0.565	0.565263	0.475189	5	PCDH9	0.88	1.173	0.681 - 2.023
ENSG00000184349	ENSG00000184349	5	106859593	rs62355578	5	106833906	T	C	0.0805169	0.0468677	0.0242925	0.0536927	0.114729	0.0148775	1.2425e-14	0.408507	0.218263	0.061	0.00725033	0.479194	10	EFNA5	0.527	1.505	0.981 - 2.308
ENSG00000184588	ENSG00000184588	1	66549228	rs12731764	1	66697753	G	A	0.265408	-0.00622363	0.0155599	0.689172	0.123513	0.00929875	2.912868e-40	-0.0503883	0.126034	0.689	0.956753	0.771062	20	PDE4B	0.901	0.951	0.743 - 1.217
ENSG00000185728	ENSG00000185728	8	64103229	rs6993229	8	64107129	A	G	0.188867	-0.020503	0.0170363	0.228787	-0.262068	0.0109803	6.713174e-126	0.0782355	0.0650898	0.229	0.90227	0.350446	20	YTHDF3	0.843	1.081	0.952 - 1.229
ENSG00000186470	ENSG00000186470	6	26371966	rs9357006	6	26364628	C	A	0.112326	0.0508511	0.0237371	0.0321724	-1.34457	0.010194	0	-0.0378197	0.0176564	0.032	0.138824	0.0261238	20	BTN3A2	0.527	0.963	0.93 - 0.997
ENSG00000186660	ENSG00000186660	11	58367549	rs7124107	11	58346153	C	T	0.240557	-0.0068235	0.0163079	0.675642	0.234565	0.00942991	1.401405e-136	-0.02909	0.0695338	0.676	0.526998	0.0546618	20	ZFP91	0.901	0.971	0.848 - 1.113
ENSG00000187098	ENSG00000187098	3	69903037	rs56386221	3	69796492	G	A	0.237575	-0.000504777	0.0172691	0.976681	0.086183	0.00978152	1.2426e-18	-0.00585704	0.200378	0.977	0.997796	0.642322	20	MITF	0.988	0.994	0.671 - 1.472
ENSG00000187391	ENSG00000187391	7	78364641	rs7799860	7	77671031	C	G	0.298211	-0.0127449	0.0146866	0.385509	-0.0614084	0.00866421	1.364599e-12	0.207543	0.240949	0.389	0.621382	0.132661	20	MAGI2	0.877	1.231	0.767 - 1.973
ENSG00000187555	ENSG00000187555	16	9022161	rs75172776	16	9001814	G	A	0.0636183	-0.0597628	0.0331418	0.0713497	-0.133312	0.0175726	3.289204e-14	0.448291	0.255529	0.079	0.0516656	0.544562	20	USP7	0.527	1.566	0.949 - 2.583
ENSG00000187609	ENSG00000187609	9	140259531	rs11524283	9	140279278	A	G	0.369781	-0.0101126	0.0154431	0.512577	-0.137202	0.0108727	1.65909e-36	0.0737059	0.112709	0.513	0.302764	0.732019	20	EXD3	0.88	1.076	0.863 - 1.343
ENSG00000188529	ENSG00000188529	1	24299355	rs17184588	1	24365512	C	T	0.482107	-0.0385045	0.0136182	0.00469233	-0.169601	0.0146815	7.212159e-31	0.22703	0.0826658	0.006	0.0225045	0.00271412	20	SRSF10	0.359	1.255	1.067 - 1.476
ENSG00000188641	ENSG00000188641	1	97964952	rs12043021	1	97862725	T	G	0.196819	0.0319227	0.0181198	0.0781102	-0.332581	0.0104906	1.426128e-220	-0.0959846	0.0545664	0.079	0.615506	0.444931	20	DPYD	0.527	0.908	0.816 - 1.011
ENSG00000189007	ENSG00000189007	6	143759968	rs9496640	6	143769131	T	A	0.311133	-0.0316167	0.0154801	0.041111	0.325488	0.0127789	4.153635e-143	-0.0971363	0.0477123	0.042	0.0691388	0.581693	20	ADAT2	0.527	0.907	0.826 - 0.996
ENSG00000189079	ENSG00000189079	12	46212635	rs11183272	12	46382256	A	C	0.498012	0.00604226	0.0135802	0.656369	0.0579817	0.00870126	2.672002e-11	0.10421	0.234737	0.657	0.657084	0.170883	20	ARID2	0.901	1.11	0.701 - 1.758
ENSG00000189337	ENSG00000189337	1	15184869	rs10803327	1	15278473	C	A	0.318091	0.0166388	0.0157367	0.290363	-0.561425	0.00890192	0	-0.0296367	0.0280338	0.29	0.999413	0.956727	20	KAZN	0.843	0.971	0.919 - 1.026
ENSG00000196335	ENSG00000196335	7	23810959	rs192955661	7	23712839	A	G	0.00994036	0.0244757	0.0817763	0.764711	0.318036	0.0404019	3.495703e-15	0.0769589	0.257315	0.765	0.848208	0.605658	10	STK31	0.94	1.08	0.652 - 1.788
ENSG00000196581	ENSG00000196581	1	4779321	rs436132	1	4796296	G	C	0.109344	-0.000596806	0.018184	0.973818	-0.106995	0.0126627	2.923009e-17	0.00557791	0.169954	0.974	0.286927	0.124978	19	AJAP1	0.988	1.006	0.721 - 1.403
ENSG00000196628	ENSG00000196628	18	53110790	rs78196382	18	52995853	G	C	0.0387674	-0.00504658	0.0470301	0.914547	-0.191679	0.0182892	1.062906e-25	0.0263283	0.245372	0.915	0.265697	0.79313	20	TCF4	0.969	1.027	0.635 - 1.661
ENSG00000196876	ENSG00000196876	12	52093173	rs1948432	12	51987478	T	C	0.207753	-0.00107539	0.017417	0.950767	0.190477	0.00983433	1.420693e-83	-0.00564577	0.0914392	0.951	0.920127	0.293209	20	SCN8A	0.976	0.994	0.831 - 1.19
ENSG00000197312	ENSG00000197312	1	15969767	rs6666373	1	15939884	T	A	0.269384	-0.00896578	0.0144207	0.534119	-0.0734446	0.00962753	2.373202e-14	0.122075	0.196999	0.535	0.535472	0.33947	20	DDI2	0.88	1.13	0.768 - 1.662
ENSG00000197323	ENSG00000197323	1	114994590	rs11807363	1	115091087	C	T	0.129225	-0.000597603	0.0177876	0.973199	-0.154394	0.0116166	2.617605e-40	0.00387063	0.115209	0.973	0.982593	0.957804	20	TRIM33	0.988	1.004	0.801 - 1.258
ENSG00000198554	ENSG00000198554	14	55449745	rs8003624	14	55563391	T	C	0.452286	-0.0125687	0.0136386	0.356762	0.0534366	0.00820284	7.298096e-11	-0.235208	0.257771	0.362	0.361522	0.705486	20	WDHD1	0.85	0.79	0.477 - 1.31
ENSG00000198795	ENSG00000198795	18	22787022	rs67685836	18	22936998	A	C	0.151093	-0.0074726	0.0204609	0.714952	0.0724466	0.0121067	2.177202e-09	-0.103146	0.282953	0.715	0.715458	0.247225	5	ZNF521	0.922	0.902	0.518 - 1.571
ENSG00000198846	ENSG00000198846	8	59874872	rs78565598	8	60095481	G	T	0.167992	0.0166162	0.0227081	0.464333	0.271382	0.0108269	1.180196e-138	0.0612281	0.0837115	0.465	0.636478	0.463234	20	TOX	0.88	1.063	0.902 - 1.253
ENSG00000198860	ENSG00000198860	1	184032078	rs1327144	1	184051573	C	A	0.454274	-0.00990762	0.0136385	0.467566	0.210618	0.00786754	7.128484e-158	-0.0470407	0.0647785	0.468	0.851626	0.436292	20	TSEN15	0.88	0.954	0.84 - 1.083
ENSG00000204104	ENSG00000204104	2	239269311	rs6728430	2	239235857	A	G	0.260437	0.00391253	0.0180796	0.828672	0.120057	0.00897178	7.746178e-41	0.032589	0.150612	0.829	0.197031	0.360582	20	TRAF3IP1	0.952	1.033	0.769 - 1.388
ENSG00000204209	ENSG00000204209	6	33291690	rs1061783	6	33282628	C	T	0.493042	-0.0201932	0.013596	0.137483	0.229233	0.0119979	2.242078e-81	-0.0880901	0.0594896	0.139	0.109639	0.124309	20	DAXX	0.711	0.916	0.815 - 1.029
ENSG00000204371	ENSG00000204371	6	31856500	rs3020644	6	31894626	G	A	0.392644	-0.0211658	0.0141591	0.134952	-0.0882345	0.0123664	9.678692e-13	0.239881	0.163955	0.143	0.263507	0.00285818	20	EHMT2	0.711	1.271	0.922 - 1.753
ENSG00000204899	ENSG00000204899	13	73292160	rs9318114	13	73283057	G	C	0.0109344	-0.0920271	0.0888965	0.300568	-0.364458	0.040276	1.442791e-19	0.252504	0.245505	0.304	0.218107	0.957875	16	MZT1	0.843	1.287	0.796 - 2.083
ENSG00000205133	ENSG00000205133	8	93962829	rs16915403	8	93978444	C	G	0.205765	-0.0305002	0.0168881	0.0709156	-0.135379	0.0123508	5.871604e-28	0.225294	0.126428	0.075	0.118866	0.982568	20	TRIQK	0.527	1.253	0.978 - 1.605
ENSG00000205269	ENSG00000205269	6	11560847	rs519140	6	11518763	C	T	0.284294	0.00694367	0.016445	0.672853	-0.299372	0.0107303	2.690517e-171	-0.0231941	0.054938	0.673	0.538032	0.00314651	20	TMEM170B	0.901	0.977	0.877 - 1.088
ENSG00000205659	ENSG00000205659	14	74609717	rs11622838	14	74669359	A	G	0.333996	0.0044155	0.0151423	0.770592	0.295188	0.00899875	5.301227e-236	0.0149583	0.0512992	0.771	0.960122	0.735828	20	LIN52	0.94	1.015	0.918 - 1.122
ENSG00000206503	ENSG00000206503	6	29911349	rs17369215	6	29647715	T	C	0.243539	-0.0173961	0.0148752	0.242214	0.298325	0.010488	5.699803e-178	-0.0583126	0.0499045	0.243	0.191434	0.39924	20	HLA-A	0.843	0.943	0.855 - 1.04
ENSG00000213923	ENSG00000213923	22	38740612	rs115082049	22	38718539	T	G	0.0735586	-0.0179386	0.0305252	0.556757	0.269771	0.0154278	1.831666e-68	-0.0664956	0.113216	0.557	0.692531	0.243801	13	CSNK1E	0.88	0.936	0.749 - 1.168
ENSG00000220205	ENSG00000220205	17	8064665	rs80283923	17	8067755	T	C	0.0467197	-0.0128463	0.0269757	0.633919	-0.271512	0.0166637	1.095801e-59	0.047314	0.0993962	0.634	0.0775533	0.713122	20	VAMP2	0.901	1.048	0.863 - 1.274
ENSG00000221866	ENSG00000221866	7	132070769	rs11765742	7	132440525	T	C	0.413519	-0.00514505	0.0139261	0.711789	-0.150396	0.00894882	2.198219e-63	0.0342101	0.0926188	0.712	0.972933	0.777517	20	PLXNA4	0.921	1.035	0.863 - 1.241
ENSG00000222011	ENSG00000222011	7	102419545	rs11760934	7	102334106	G	T	0.135189	-0.024711	0.020009	0.216833	0.238498	0.0130489	1.257209e-74	-0.103611	0.0840873	0.218	0.515551	0.549655	20	FAM185A	0.843	0.902	0.765 - 1.063
ENSG00000228794	ENSG00000228794	1	778907	rs60320384	1	769223	G	C	0.122266	0.0132348	0.0172696	0.44346	-0.189018	0.0271718	3.490795e-12	-0.0700187	0.0919176	0.446	0.595415	0.602299	18	LINC01128	0.88	0.932	0.779 - 1.116
ENSG00000235568	ENSG00000235568	22	42802408	rs9620047	22	42825039	G	A	0.128231	0.0102936	0.0242034	0.670621	0.102093	0.0115657	1.0733e-18	0.100826	0.237347	0.671	0.433667	0.0636648	20	NFAM1	0.901	1.106	0.695 - 1.761
ENSG00000239650	ENSG00000239650	6	58251310	rs4928430	6	58303520	T	A	0.284294	0.0109287	0.0145978	0.454066	-0.172801	0.0192167	2.423301e-19	-0.0632445	0.08477	0.456	0.558662	0.209114	20	GUSBP4	0.88	0.939	0.795 - 1.108
ENSG00000257923	ENSG00000257923	7	101693234	rs803091	7	101931717	G	C	0.275348	0.0025794	0.0151743	0.865022	-0.140963	0.00906955	1.791512e-54	-0.0182985	0.107654	0.865	0.723681	0.888981	20	CUX1	0.952	0.982	0.795 - 1.213

## Sheet: Table S3
Table S3. SMR analysis from blood DNA methylation to Colorectal Cancer in discovery cohort （ FinnGen cohort）
probeID	ProbeChr	Gene	Probe_bp	topSNP	topSNP_chr	topSNP_bp	A1	A2	Freq	b_GWAS	se_GWAS	p_GWAS	b_eQTL	se_eQTL	p_eQTL	b_SMR	se_SMR	p_SMR	p_SMR_multi	p_HEIDI	nsnp_HEIDI	SYMBOL	FDR	OR	95%CI_SMR
cg00019880	17	NA	53832578	rs7221624	17	53892785	A	G	0.054672	-0.0163474	0.0302854	0.58935	-0.558983	0.0641228	2.846911e-18	0.0292449	0.0542832	0.59	0.741287	0.988274	16	PCTP	0.919	1.03	0.926 - 1.145
cg00022101	10	NA	129079552	rs78302992	10	129079097	C	T	0.0755467	-0.0132212	0.0253545	0.602051	-1.24247	0.0524285	3.757809e-124	0.0106411	0.0204115	0.602	0.30637	0.0861693	20	DOCK1	0.919	1.011	0.971 - 1.052
cg00024494	16	NA	73096842	rs8048267	16	73090039	G	A	0.267396	-0.00110263	0.0152319	0.942292	-0.316884	0.0362019	2.072932e-18	0.0034796	0.0480693	0.942	0.942294	0.802226	7	ZFHX3	1	1.003	0.913 - 1.103
cg00025972	4	NA	187762312	rs10000282	4	187759002	T	C	0.0755467	-0.031046	0.0216122	0.150859	0.447582	0.0569486	3.860107e-15	-0.0693639	0.0490865	0.158	0.157628	0.217424	20	FAT1	0.825	0.933	0.847 - 1.027
cg00035347	10	NA	104953608	rs10748839	10	104953547	C	T	0.411531	0.00742905	0.0139388	0.59405	-0.926322	0.028023	1.285393e-239	-0.00801994	0.0150494	0.594	0.664766	0.231744	20	NT5C2	0.919	0.992	0.963 - 1.022
cg00036119	16	NA	7277833	rs8060406	16	7278935	C	A	0.312127	0.0152146	0.0149871	0.31002	0.579191	0.0337617	5.741834e-66	0.0262687	0.0259212	0.311	0.591309	0.945215	20	RBFOX1	0.876	1.027	0.976 - 1.08
cg00056257	3	NA	6901652	rs342041	3	6891105	G	A	0.282306	-0.000766946	0.0150113	0.959253	-0.56644	0.0335772	7.510544e-64	0.00135398	0.0265013	0.959	0.867345	0.387103	14	GRM7	1	1.001	0.951 - 1.055
cg00057272	8	NA	135726252	rs56065230	8	135713338	C	T	0.129225	0.0206426	0.02053	0.314663	-0.547333	0.0451486	7.987603e-34	-0.0377149	0.037638	0.316	0.167257	0.3492	20	ZFAT	0.876	0.963	0.895 - 1.037
cg00058708	2	NA	24162568	rs7369458	2	24183805	G	A	0.446322	-0.0107814	0.0137161	0.431844	0.34097	0.0317524	6.719902e-27	-0.0316197	0.0403343	0.433	0.433074	0.587838	20	UBXN2A	0.907	0.969	0.895 - 1.049
cg00074818	8	NA	8560427	rs13267036	8	8566685	A	G	0.203777	0.00309337	0.0147687	0.834094	0.861232	0.0346753	3.568158e-136	0.0035918	0.017149	0.834	0.739838	0.374175	20	CLDN23	0.985	1.004	0.97 - 1.038
cg00075698	6	NA	15520937	rs1076635	6	15516078	G	A	0.249503	0.00249289	0.016963	0.883163	0.317809	0.03609	1.296881e-18	0.00784399	0.0533823	0.883	0.980107	0.354809	20	JARID2	0.998	1.008	0.908 - 1.119
cg00078085	3	NA	8810592	rs62243375	3	8810462	T	C	0.16004	-0.00857546	0.016509	0.603453	0.898565	0.0471966	8.140209e-81	-0.0095435	0.0183795	0.604	0.3798	0.458016	20	OXTR	0.919	0.991	0.955 - 1.027
cg00081439	10	NA	743761	rs7092412	10	429932	T	C	0.358847	0.0230581	0.013771	0.0940529	-0.246677	0.0328695	6.155819e-14	-0.093475	0.0571987	0.102	0.226294	0.279088	20	DIP2C	0.757	0.911	0.814 - 1.019
cg00088183	1	NA	91185168	rs1975506	1	91191297	C	G	0.0854871	0.0284087	0.0316856	0.369943	-0.669193	0.0511643	4.324538e-39	-0.0424522	0.0474601	0.371	0.349133	0.696641	20	BARHL2	0.891	0.958	0.873 - 1.052
cg00089486	3	NA	157816330	rs62288261	3	157817433	C	A	0.152087	0.0196766	0.0216834	0.364169	0.306671	0.0439845	3.119374e-12	0.064162	0.0713022	0.368	0.368195	0.535694	19	SHOX2	0.888	1.066	0.927 - 1.226
cg00096922	7	NA	96654185	rs2894086	7	96584416	G	A	0.110338	0.00825144	0.0239207	0.730132	-0.369704	0.0480233	1.377449e-14	-0.022319	0.0647672	0.73	0.730392	0.0769409	4	DLX5	0.963	0.978	0.861 - 1.11
cg00098029	4	NA	187984506	rs35655009	4	187985567	T	C	0.261431	-0.0138559	0.0154789	0.370708	-0.477995	0.0350369	2.233694e-42	0.0289876	0.0324526	0.372	0.300714	0.400427	19	FAT1	0.891	1.029	0.966 - 1.097
cg00099017	16	NA	7258022	rs12148922	16	7263204	G	A	0.355865	-0.0140952	0.014711	0.337992	0.234426	0.0332982	1.919591e-12	-0.0601264	0.0633317	0.342	0.342423	0.854322	20	RBFOX1	0.887	0.942	0.832 - 1.066
cg00101629	1	NA	15068966	rs6429674	1	15072614	A	C	0.397614	-0.00502753	0.0143259	0.725633	-0.290389	0.0324652	3.732121e-19	0.0173131	0.0493714	0.726	0.725836	0.937638	20	KAZN	0.961	1.017	0.924 - 1.121
cg00111778	2	NA	3833127	rs56164250	2	3827858	C	T	0.122266	-0.00286543	0.0182897	0.875506	-0.522687	0.0504699	3.913741e-25	0.00548212	0.0349957	0.876	0.87552	0.280081	20	ALLC	0.996	1.005	0.939 - 1.077
cg00112341	3	NA	55991024	rs6770904	3	55999353	G	A	0.326044	0.00761529	0.0142556	0.593206	-0.411713	0.0330603	1.340132e-35	-0.0184966	0.0346569	0.594	0.593545	0.847581	20	ERC2	0.919	0.982	0.917 - 1.051
cg00128517	10	NA	125251730	rs1568080	10	125251915	A	C	0.219682	0.0242396	0.0171855	0.158402	0.442841	0.0368976	3.472658e-33	0.0547366	0.0390744	0.161	0.0575979	0.904944	20	GPR26	0.825	1.056	0.978 - 1.14
cg00134415	22	NA	38856689	rs196068	22	38854317	T	C	0.265408	0.0111296	0.0144621	0.441555	0.254158	0.036072	1.84324e-12	0.04379	0.0572403	0.444	0.444259	0.490198	8	KCNJ4	0.91	1.045	0.934 - 1.169
cg00152799	18	NA	54306261	rs36027011	18	54322650	T	G	0.429423	-0.0159224	0.013625	0.242558	0.542587	0.0315142	1.972749e-66	-0.0293453	0.025169	0.244	0.351898	0.680285	20	TXNL1	0.859	0.971	0.924 - 1.02
cg00154727	7	NA	50863804	rs17134002	7	50808087	A	G	0.199801	0.00195745	0.0156221	0.900286	-0.209256	0.0373775	2.162835e-08	-0.00935434	0.0746742	0.9	0.900311	0.680445	18	GRB10	1	0.991	0.856 - 1.147
cg00154950	8	NA	3974030	rs7816006	8	3973952	C	T	0.270378	-0.0183054	0.0168156	0.276332	-0.72463	0.034249	2.341929e-99	0.0252617	0.0232365	0.277	0.349045	0.396977	20	CSMD1	0.876	1.026	0.98 - 1.073
cg00158528	7	NA	121956859	rs17366412	7	122052001	C	T	0.00894632	0.0213344	0.059043	0.717848	-0.88752	0.159272	2.513142e-08	-0.0240382	0.0666656	0.718	0.718414	0.517092	6	FEZF1	0.959	0.976	0.857 - 1.113
cg00160619	3	NA	160823318	rs2061580	3	160733161	G	A	0.195825	-0.014222	0.0195684	0.467358	0.269044	0.0418312	1.262241e-10	-0.0528613	0.073196	0.47	0.470179	0.269722	20	B3GALNT1	0.91	0.949	0.822 - 1.095
cg00166653	2	NA	40429179	rs10176641	2	40480379	A	G	0.0864811	-0.0141789	0.020075	0.480004	-0.562543	0.0527172	1.391892e-26	0.025205	0.0357643	0.481	0.529891	0.0985302	20	SLC8A1	0.911	1.026	0.956 - 1.1
cg00171436	12	NA	122985592	rs7303688	12	122975949	A	G	0.444334	-0.0156718	0.0142406	0.271114	-0.244827	0.0317446	1.234618e-14	0.0640117	0.0587551	0.276	0.275948	0.914033	20	ZCCHC8	0.876	1.066	0.95 - 1.196
cg00182593	15	NA	47476883	rs17354987	15	47446927	A	G	0.319085	-0.00386752	0.0159116	0.807957	-0.600001	0.0320235	2.504711e-78	0.00644586	0.0265215	0.808	0.412518	0.533757	20	SEMA6D	0.984	1.006	0.955 - 1.06
cg00187059	6	NA	33289693	rs1800838	6	33272541	T	A	0.49006	0.0222188	0.0136001	0.102317	0.236605	0.0321433	1.826019e-13	0.0939066	0.0588788	0.111	0.110732	0.541159	11	DAXX	0.757	1.098	0.979 - 1.233
cg00197026	6	NA	11537105	rs594164	6	11500818	C	A	0.379722	-0.00972905	0.0147762	0.510264	-0.214905	0.0334966	1.401497e-10	0.0452713	0.0691179	0.512	0.512476	0.0177669	20	TMEM170B	0.915	1.046	0.914 - 1.198
cg00197517	18	NA	5197468	rs9955372	18	5184632	T	C	0.287276	-0.0232197	0.0145582	0.110722	-0.297484	0.035129	2.489459e-17	0.0780537	0.0497982	0.117	0.117022	0.313692	6	C18orf42	0.771	1.081	0.981 - 1.192
cg00199549	22	NA	35795374	rs1078979	22	35795413	G	A	0.358847	-0.00967988	0.0140279	0.490166	0.449697	0.0332454	1.089267e-41	-0.0215253	0.0312347	0.491	0.49073	0.223852	20	MCM5	0.913	0.979	0.921 - 1.04
cg00218203	17	NA	74223696	rs35036329	17	74223686	C	T	0.0407555	0.0297645	0.0351282	0.396822	-0.50426	0.0812156	5.335429e-10	-0.0590261	0.0703085	0.401	0.401172	0.688451	15	RNF157	0.903	0.943	0.821 - 1.082
cg00219169	10	NA	530951	rs816599	10	547567	A	G	0.0586481	-0.0300268	0.0295131	0.30896	-0.516344	0.0749064	5.455722e-12	0.0581527	0.0577771	0.314	0.314174	0.956939	20	DIP2C	0.876	1.06	0.946 - 1.187
cg00220677	5	NA	35230935	rs10512632	5	35265240	A	G	0.202783	0.0025035	0.0170475	0.883247	-0.257169	0.0413746	5.112109e-10	-0.00973484	0.0663076	0.883	0.883279	0.510714	20	PRLR	0.998	0.99	0.87 - 1.128
cg00224083	4	NA	139773135	rs17050642	4	139773435	G	C	0.210736	0.00866751	0.0195009	0.656705	0.895234	0.0362834	2.065166e-134	0.00968183	0.0217865	0.657	0.0535186	0.777623	20	CCRN4L	0.931	1.01	0.968 - 1.054
cg00230715	5	NA	106854267	rs17534319	5	106854252	C	T	0.0576541	-0.0319	0.0280942	0.25618	-0.462431	0.0614635	5.325869e-14	0.0689832	0.0614412	0.262	0.261543	0.683389	3	EFNA5	0.867	1.071	0.95 - 1.209
cg00232453	6	NA	31864574	rs2844458	6	31851469	A	C	0.346918	0.00629742	0.0147032	0.668431	-0.571391	0.0355143	3.045544e-58	-0.0110212	0.0257414	0.669	0.000845776	0.000111888	20	EHMT2	0.935	0.989	0.94 - 1.04
cg00252781	1	NA	179334658	rs57864135	1	179336238	T	C	0.544732	0.0259959	0.0136708	0.0572282	0.764604	0.0308182	6.970246e-136	0.0339992	0.017932	0.058	0.23924	0.419407	20	AXDND1	0.698	1.035	0.999 - 1.072
cg00270799	8	NA	8580453	rs1522839	8	8580453	T	C	0.198807	-0.0106705	0.0157943	0.4993	-1.17729	0.0294039	0	0.00906359	0.0134177	0.499	0.633385	0.37683	20	CLDN23	0.913	1.009	0.983 - 1.036
cg00277397	7	NA	71800412	rs844747	7	71540679	G	A	0.300199	0.0090467	0.0150447	0.547626	-0.317277	0.0349579	1.12666e-19	-0.0285136	0.0475222	0.549	0.825712	0.0780747	20	CALN1	0.918	0.972	0.885 - 1.067
cg00287636	16	NA	49892218	rs73571612	16	49881726	G	A	0.151093	0.00215409	0.018829	0.908918	0.506667	0.0458815	2.371252e-28	0.00425149	0.0371645	0.909	0.908923	0.171802	18	ZNF423	1	1.004	0.934 - 1.08
cg00290033	6	NA	14640562	rs17385119	6	14639232	T	C	0.141153	-0.0112128	0.0220358	0.610861	-0.310855	0.048563	1.542834e-10	0.0360708	0.0711112	0.612	0.611983	0.243033	16	CD83	0.92	1.037	0.902 - 1.192
cg00294550	10	NA	62144786	rs10740039	10	62414682	G	C	0.32505	0.0198801	0.0144026	0.16749	0.189677	0.0345765	4.117761e-08	0.10481	0.078299	0.181	0.180704	0.0404414	20	ANK3	0.825	1.11	0.953 - 1.295
cg00298481	11	NA	27722063	rs11030107	11	27694835	G	A	0.234592	-0.0135576	0.0156376	0.385949	0.207925	0.0365703	1.303352e-08	-0.0652042	0.0760772	0.391	0.391401	0.276485	17	BDNF	0.898	0.937	0.807 - 1.088
cg00301159	3	NA	157260788	rs1392181	3	157372921	C	T	0.27833	-0.00968296	0.014394	0.501133	0.482771	0.0367222	1.780878e-39	-0.0200571	0.0298544	0.502	0.0390992	0.0467724	20	C3orf55	0.913	0.98	0.924 - 1.039
cg00313685	7	NA	101468882	rs2970471	7	101467854	T	C	0.434394	0.00766301	0.0141884	0.589135	0.219927	0.0322122	8.644752e-12	0.0348434	0.0647157	0.59	0.590295	0.789353	20	CUX1	0.919	1.035	0.912 - 1.175
cg00314003	11	NA	126873943	rs611849	11	126883409	T	C	0.133201	0.0277462	0.0208494	0.183258	0.980384	0.0428264	5.571794e-116	0.0283013	0.0213025	0.184	0.496675	0.628721	20	KIRREL3	0.828	1.029	0.987 - 1.073
cg00327796	3	NA	23032191	rs680110	3	23032225	A	G	0.499006	-0.0144367	0.0136795	0.291264	-0.64676	0.0297545	9.26336e-105	0.0223216	0.0211757	0.292	0.45834	0.100392	20	UBE2E2	0.876	1.023	0.981 - 1.066
cg00328916	6	NA	37682596	rs80006263	6	37707388	T	G	0.0318091	-0.00777628	0.0326891	0.81197	-2.54865	0.101857	3.539683e-138	0.00305114	0.0128266	0.812	0.90366	0.744141	20	MDGA1	0.984	1.003	0.978 - 1.029
cg00345083	1	NA	4725584	rs7517857	1	4725585	A	G	0.451292	0.0131953	0.0138115	0.339383	-1.30253	0.0153018	0	-0.0101305	0.0106042	0.339	0.543542	0.268377	20	AJAP1	0.887	0.99	0.97 - 1.011
cg00345522	2	NA	51260399	rs13031082	2	51280251	G	A	0.266402	-0.01063	0.015338	0.488278	-0.460057	0.0354277	1.473378e-38	0.0231059	0.0333868	0.489	0.386221	0.572014	20	NRXN1	0.913	1.023	0.959 - 1.093
cg00352043	22	NA	38863594	rs4821788	22	38848204	A	G	0.463221	-0.00026166	0.013942	0.985026	-0.212172	0.0340665	4.718805e-10	0.00123324	0.065711	0.985	0.985026	0.152379	17	KDELR3	1	1.001	0.88 - 1.139
cg00357988	12	NA	122990019	rs1115154	12	122990042	G	A	0.0397614	-0.00219761	0.0303351	0.942248	-0.525858	0.0737942	1.033248e-12	0.00417909	0.0576899	0.942	0.942251	0.843553	16	ZCCHC8	1	1.004	0.897 - 1.124
cg00365524	1	NA	19992771	rs6699160	1	20025383	C	T	0.17495	-0.0200757	0.0235235	0.39342	-0.278363	0.0427571	7.498114e-11	0.0721205	0.0852295	0.397	0.397446	0.305213	16	HTR6	0.903	1.075	0.909 - 1.27
cg00368604	10	NA	131126358	rs6482730	10	131121691	G	A	0.157058	0.0316019	0.0192101	0.099956	0.54189	0.041612	9.118497e-39	0.0583179	0.0357319	0.103	0.156431	0.718537	20	MGMT	0.757	1.06	0.988 - 1.137
cg00371134	1	NA	77912654	rs17100570	1	77912719	C	T	0.0467197	-0.00439247	0.026739	0.869517	-1.3683	0.0872119	1.788385e-55	0.00321017	0.0195429	0.87	0.869524	0.598232	20	AK5	0.994	1.003	0.966 - 1.042
cg00373707	11	NA	126873379	rs12293928	11	126885142	T	C	0.224652	-0.00217138	0.0159205	0.891514	0.261397	0.0413188	2.510149e-10	-0.00830682	0.0609195	0.892	0.891539	0.857316	13	KIRREL3	1	0.992	0.88 - 1.118
cg00377070	7	NA	131812449	rs11773555	7	131808573	G	A	0.136183	0.00294291	0.0240767	0.902716	-0.305652	0.0454139	1.692572e-11	-0.00962832	0.0787847	0.903	0.902732	0.526951	7	PLXNA4	1	0.99	0.849 - 1.156
cg00377497	8	NA	27167110	rs6988218	8	27169130	A	T	0.459245	0.00203627	0.013627	0.881215	-0.571364	0.0313428	3.011727e-74	-0.00356388	0.0238508	0.881	0.893251	0.352259	20	TRIM35	0.998	0.996	0.951 - 1.044
cg00380930	3	NA	182443989	rs13088942	3	182444573	G	A	0.347913	-0.0148371	0.014199	0.296051	0.194938	0.0328222	2.864188e-09	-0.076112	0.0739575	0.303	0.303417	0.619595	19	ATP11B	0.876	0.927	0.802 - 1.071
cg00385883	3	NA	8808259	rs3806675	3	8811646	A	G	0.422465	0.00463973	0.0138132	0.736953	-0.275546	0.0317556	4.061288e-18	-0.0168383	0.0501679	0.737	0.305772	0.492001	20	OXTR	0.965	0.983	0.891 - 1.085
cg00386925	3	NA	71380367	rs4677603	3	71380337	G	A	0.360835	0.014598	0.0144923	0.313794	0.36268	0.0339043	1.04931e-26	0.0402503	0.0401357	0.316	0.31593	0.48963	20	FOXP1	0.876	1.041	0.962 - 1.126
cg00401456	5	NA	106809987	rs3890134	5	106804928	A	G	0.132207	0.00237054	0.023204	0.918629	0.340109	0.0462099	1.837836e-13	0.00696994	0.0682317	0.919	0.962895	0.109941	20	EFNA5	1	1.007	0.881 - 1.151
cg00401939	6	NA	14397330	rs80174479	6	14405295	T	C	0.055666	0.0136738	0.0279153	0.624253	-0.504604	0.0742237	1.057701e-11	-0.0270981	0.0554646	0.625	0.62515	0.486098	5	CD83	0.925	0.973	0.873 - 1.085
cg00404400	3	NA	186078568	rs34323411	3	186059382	A	C	0.251491	0.00971523	0.0163051	0.551282	0.237245	0.0384824	7.047383e-10	0.0409502	0.0690471	0.553	0.555335	0.324238	8	DGKG	0.918	1.042	0.91 - 1.193
cg00406319	10	NA	126851303	rs1915146	10	126846214	G	A	0.407555	-0.0100468	0.0142488	0.480749	0.606331	0.0315918	4.259411e-82	-0.0165698	0.0235159	0.481	0.634674	0.87076	20	CTBP2	0.911	0.984	0.939 - 1.03
cg00407468	9	NA	126692955	rs28441318	9	126684733	T	G	0.135189	0.0207907	0.0172364	0.227737	0.606779	0.0489124	2.442065e-35	0.0342641	0.0285404	0.23	0.374008	0.825719	20	DENND1A	0.856	1.035	0.979 - 1.094
cg00416400	13	NA	112611355	rs753178	13	112617321	T	C	0.415507	0.00668664	0.0139878	0.632626	-0.328248	0.0324183	4.263606e-24	-0.0203707	0.042661	0.633	0.857152	0.159249	20	SOX1	0.926	0.98	0.901 - 1.065
cg00416934	17	NA	43044808	rs3024294	17	43039645	C	G	0.151093	0.00910476	0.0208415	0.662215	-0.268526	0.0440853	1.121702e-09	-0.0339064	0.0778138	0.663	0.663027	0.30132	20	C1QL1	0.935	0.967	0.83 - 1.126
cg00420929	19	NA	18451112	rs138701246	19	18457713	C	G	0.142147	-0.000141678	0.016411	0.993112	-0.289751	0.0463453	4.052265e-10	0.000488965	0.0566383	0.993	0.993112	0.577746	12	PGPEP1	1	1	0.895 - 1.118
cg00422935	5	NA	115908483	rs153640	5	115892410	T	G	0.257455	-0.0110569	0.0152816	0.469346	-0.368324	0.0365989	7.98497e-24	0.0300195	0.0415966	0.47	0.470491	0.905401	20	SEMA6A	0.91	1.03	0.95 - 1.118
cg00443645	14	NA	101034236	rs12587475	14	101013189	C	T	0.409543	-0.0298196	0.0138105	0.0308348	0.196963	0.0328232	1.964414e-09	-0.151397	0.0745182	0.042	0.0421864	0.559694	19	BEGAIN	0.688	0.86	0.743 - 0.995
cg00491523	16	NA	6913336	rs7196366	16	6936257	C	T	0.359841	0.00683133	0.0137449	0.619183	0.333249	0.034484	4.292271e-22	0.0204992	0.0412996	0.62	0.973294	0.83424	20	RBFOX1	0.922	1.021	0.941 - 1.107
cg00495693	6	NA	51928623	rs115918703	6	51928492	C	A	0.0437376	-0.0413017	0.0301049	0.170086	-0.990616	0.0671114	2.622176e-49	0.0416929	0.0305211	0.172	0.0486408	0.20764	20	PKHD1	0.825	1.043	0.982 - 1.107
cg00501711	20	NA	43538180	rs16989483	20	43537200	C	T	0.287276	0.0189361	0.0157688	0.229806	0.688582	0.0339987	3.332112e-91	0.0275002	0.0229406	0.231	0.216529	0.780382	20	PABPC1L	0.856	1.028	0.983 - 1.075
cg00507497	18	NA	34838423	rs323304	18	34710368	G	A	0.351889	-0.0247581	0.0143856	0.0852447	-0.584531	0.0329407	1.886472e-70	0.0423555	0.024726	0.087	0.190762	0.993788	20	CELF4	0.734	1.043	0.994 - 1.095
cg00510507	10	NA	61900413	rs10509124	10	61893733	C	T	0.351889	-0.0130488	0.0142763	0.360707	0.690037	0.0308372	6.625037e-111	-0.0189103	0.0207064	0.361	0.758913	0.834822	20	ANK3	0.888	0.981	0.942 - 1.022
cg00512484	18	NA	5199989	rs75826772	18	5286273	T	C	0.0228628	-0.049332	0.12584	0.695042	-0.585844	0.101767	8.576203e-09	0.0842067	0.215299	0.696	0.695712	0.578005	7	C18orf42	0.944	1.088	0.713 - 1.659
cg00514665	16	NA	7703812	rs2058189	16	7816876	T	C	0.33002	0.0338034	0.013776	0.014136	0.227836	0.0349369	6.968199e-11	0.148367	0.0646033	0.022	0.021642	0.162468	20	RBFOX1	0.688	1.16	1.022 - 1.317
cg00519153	2	NA	149494396	rs6711689	2	149472430	C	T	0.131213	0.00658608	0.0179157	0.71316	0.305926	0.0493727	5.781748e-10	0.0215283	0.0586651	0.714	0.713642	0.639278	9	EPC2	0.957	1.022	0.911 - 1.146
cg00523379	6	NA	148726218	rs9498023	6	148706812	T	C	0.264414	0.0381297	0.0148821	0.0104036	-0.386947	0.0378404	1.520005e-24	-0.0985397	0.0396491	0.013	0.0174787	0.183955	20	SASH1	0.688	0.906	0.838 - 0.979
cg00524271	2	NA	198668185	rs700645	2	198605514	A	G	0.265408	0.030326	0.0139043	0.0291796	0.225957	0.0340958	3.423301e-11	0.134212	0.0647822	0.038	0.03829	0.467643	20	PLCL1	0.688	1.144	1.007 - 1.298
cg00524676	12	NA	34537250	rs11513566	12	34714405	C	T	0.389662	-0.0275428	0.0137158	0.0446319	0.308678	0.0329917	8.264592e-21	-0.0892283	0.0454459	0.05	0.18102	0.419457	8	ALG10	0.692	0.915	0.837 - 1
cg00532399	5	NA	171209553	rs254960	5	171225927	C	G	0.32505	0.0156056	0.0143432	0.276589	-0.208135	0.0357161	5.626741e-09	-0.0749783	0.0701038	0.285	0.28483	0.962671	13	FBXW11	0.876	0.928	0.809 - 1.064
cg00541638	16	NA	9056115	rs1058329	16	9056540	G	C	0.0656064	-0.0602705	0.0314145	0.0550405	0.698674	0.0641604	1.293561e-27	-0.0862641	0.0456555	0.059	0.0588308	0.2572	20	USP7	0.698	0.917	0.839 - 1.003
cg00545232	13	NA	93923232	rs9561295	13	93924330	T	C	0.328032	0.0018381	0.0144115	0.89851	0.231014	0.0345365	2.247222e-11	0.00795665	0.0623949	0.899	0.898528	0.994206	20	GPC6	1	1.008	0.892 - 1.139
cg00546491	7	NA	32111062	rs73098679	7	32118625	A	G	0.0695825	0.015972	0.0220308	0.468461	1.05671	0.0631325	6.931508e-63	0.0151148	0.020868	0.469	0.655124	0.672033	20	PDE1C	0.91	1.015	0.975 - 1.058
cg00561634	16	NA	54085398	rs17226942	16	54043514	A	G	0.0874751	-0.0247895	0.02802	0.376314	-0.343799	0.0602153	1.13312e-08	0.0721047	0.0824738	0.382	0.381969	0.187757	15	FTO	0.897	1.075	0.914 - 1.263
cg00562504	10	NA	468347	rs12413815	10	470636	A	C	0.371769	0.0177639	0.0137419	0.196121	0.226704	0.033135	7.819614e-12	0.0783573	0.0616885	0.204	0.20401	0.397656	20	DIP2C	0.851	1.082	0.958 - 1.221
cg00569813	8	NA	8483549	rs7839401	8	8460889	C	T	0.222664	-0.0118622	0.015885	0.455212	-0.251099	0.0389286	1.116692e-10	0.0472411	0.0636844	0.458	0.756945	0.148471	20	CLDN23	0.91	1.048	0.925 - 1.188
cg00584683	2	NA	101435094	rs6542992	2	101439596	T	G	0.177932	0.014969	0.0165659	0.366206	-0.252079	0.0410559	8.257971e-10	-0.0593822	0.066425	0.371	0.371336	0.972227	20	NPAS2	0.891	0.942	0.827 - 1.073
cg00590260	10	NA	530805	rs816599	10	547567	A	G	0.0586481	-0.0300268	0.0295131	0.30896	-0.520158	0.0747742	3.491277e-12	0.0577263	0.0573424	0.314	0.314081	0.977093	20	DIP2C	0.876	1.059	0.947 - 1.185
cg00598553	16	NA	49918219	rs112573214	16	49927232	C	T	0.0467197	-0.0529928	0.037126	0.153471	-0.392873	0.0591883	3.186526e-11	0.134885	0.0966589	0.163	0.162872	0.117825	9	ZNF423	0.825	1.144	0.947 - 1.383
cg00610991	2	NA	40677600	rs4450659	2	40674259	G	C	0.394632	0.00823589	0.0136438	0.546086	-0.216543	0.0334233	9.24566e-11	-0.0380335	0.0632803	0.548	0.547818	0.0948459	20	SLC8A1	0.918	0.963	0.85 - 1.09
cg00613649	5	NA	173738819	rs2964083	5	173738577	A	G	0.234592	0.00392031	0.0164042	0.811119	0.312088	0.0381721	2.938831e-16	0.0125616	0.0525852	0.811	0.811199	0.775378	6	HMP19	0.984	1.013	0.913 - 1.123
cg00618725	10	NA	131265159	rs72838593	10	131462598	A	T	0.0904573	0.0142087	0.0242877	0.558537	0.480706	0.0624058	1.330036e-14	0.029558	0.0506706	0.56	0.559667	0.75479	20	MGMT	0.918	1.03	0.933 - 1.138
cg00643333	22	NA	45705037	rs9615108	22	45723854	C	G	0.409543	-0.0146767	0.0137074	0.284298	-0.479035	0.0317956	2.707947e-51	0.0306381	0.0286868	0.286	0.672064	0.854702	20	FAM118A	0.876	1.031	0.975 - 1.091
cg00647317	7	NA	50633725	rs10240980	7	50651530	T	C	0.37674	-0.0125769	0.0146126	0.38941	0.441246	0.0324877	5.126164e-42	-0.0285032	0.0331831	0.39	0.228275	0.916168	20	DDC	0.898	0.972	0.911 - 1.037
cg00670913	11	NA	98890591	rs10790406	11	98889547	G	A	0.261431	-0.00211576	0.0155222	0.89158	0.358124	0.0360879	3.284484e-23	-0.00590789	0.0433471	0.892	0.550185	0.269971	20	CNTN5	1	0.994	0.913 - 1.082
cg00678892	2	NA	53543334	rs7576779	2	53558093	T	C	0.286282	-0.0010585	0.014204	0.940596	0.248156	0.0363963	9.220574e-12	-0.00426545	0.0572415	0.941	0.940599	0.966134	20	ASB3	1	0.996	0.89 - 1.114
cg00683655	10	NA	839865	rs2274376	10	850157	G	A	0.439364	0.0138256	0.0136371	0.310667	-0.233209	0.0319367	2.830598e-13	-0.0592841	0.0590367	0.315	0.315287	0.67775	20	LARP4B	0.876	0.942	0.839 - 1.058
cg00693157	16	NA	55910494	rs113710278	16	56295380	T	C	0.0109344	-0.025317	0.0450451	0.574091	-3.32791	0.139227	2.866972e-126	0.00760749	0.0135393	0.574	0.678337	0.368139	5	CES5A	0.919	1.008	0.981 - 1.035
cg00717364	16	NA	49499613	rs74891382	16	49505616	G	A	0.102386	-0.0154696	0.0262551	0.555725	-0.415116	0.0595156	3.060393e-12	0.0372657	0.0634728	0.557	0.557128	0.796715	4	C16orf78	0.918	1.038	0.917 - 1.175
cg00727673	3	NA	53190763	rs35292588	3	53184856	A	G	0.16998	-0.0110527	0.0194308	0.569476	0.326035	0.0409111	1.595085e-15	-0.0339004	0.0597489	0.57	0.55044	0.262206	18	PRKCD	0.919	0.967	0.86 - 1.087
cg00732251	6	NA	99276866	rs6569771	6	99474578	G	T	0.461233	-0.00131631	0.0136784	0.923336	0.200555	0.0321894	4.649968e-10	-0.00656332	0.0682107	0.923	0.923345	0.90099	20	POU3F2	1	0.993	0.869 - 1.136
cg00733150	22	NA	45705707	rs5766639	22	45700340	T	C	0.400596	-0.0169291	0.0137235	0.217358	-1.07517	0.0241448	0	0.0157455	0.0127689	0.218	0.271621	0.344574	20	FAM118A	0.852	1.016	0.991 - 1.042
cg00737841	10	NA	130726624	rs4751025	10	130718628	G	A	0.142147	-0.0253769	0.0184568	0.169152	-0.395804	0.0423116	8.399971e-21	0.0641149	0.0471322	0.174	0.00625848	0.120906	5	MGMT	0.825	1.066	0.972 - 1.169
cg00740914	2	NA	66652111	rs13007128	2	66651276	T	C	0.469185	-0.0188745	0.0137151	0.168765	0.428108	0.0315349	5.580116e-42	-0.0440882	0.0322007	0.171	0.418552	0.326196	20	MEIS1	0.825	0.957	0.898 - 1.019
cg00743056	3	NA	9004664	rs587345	3	9006822	A	G	0.191849	-0.00196294	0.0167897	0.906929	0.252503	0.04018	3.293661e-10	-0.00777393	0.0665046	0.907	0.906945	0.0374799	20	RAD18	1	0.992	0.871 - 1.13
cg00754900	14	NA	62228975	rs56971798	14	62228937	G	T	0.271372	-0.00432193	0.0149405	0.77237	0.385743	0.0331486	2.679425e-31	-0.0112042	0.0387437	0.772	0.772438	0.59549	20	SNAPC1	0.975	0.989	0.917 - 1.067
cg00754947	7	NA	50861967	rs12718927	7	50866796	C	T	0.23161	-0.000345024	0.0144191	0.98091	-0.344385	0.0384828	3.584747e-19	0.00100186	0.0418693	0.981	0.98091	0.940676	20	GRB10	1	1.001	0.922 - 1.087
cg00759178	10	NA	131359714	rs147570670	10	131348509	C	T	0.0477137	-0.000277433	0.0433817	0.994897	-0.721879	0.0722357	1.629286e-23	0.000384321	0.0600955	0.995	0.984538	0.849525	20	MGMT	1	1	0.889 - 1.125
cg00783000	14	NA	101007650	rs34076421	14	101014418	C	G	0.411531	-0.0323969	0.0138003	0.0188973	-0.236538	0.0327332	4.965403e-13	0.136963	0.0613443	0.026	0.0255694	0.592877	17	BEGAIN	0.688	1.147	1.017 - 1.293
cg00786178	6	NA	165747774	rs483832	6	165747967	A	G	0.0427435	-0.0877088	0.0347167	0.0115233	-0.55734	0.0692744	8.597284e-16	0.15737	0.065289	0.016	0.0378059	0.179039	10	C6orf118	0.688	1.17	1.03 - 1.33
cg00799078	3	NA	172428167	rs10804848	3	172430119	T	C	0.220676	0.0151834	0.017393	0.382685	0.826704	0.034117	1.037646e-129	0.0183662	0.0210526	0.383	0.616363	0.715963	20	NCEH1	0.897	1.019	0.977 - 1.061
cg00804796	13	NA	112624756	rs35619253	13	112624738	A	G	0.161034	0.00991728	0.0171307	0.562644	-0.603766	0.0443936	3.988268e-42	-0.0164257	0.0283988	0.563	0.562998	0.907787	20	SOX1	0.918	0.984	0.93 - 1.04
cg00807871	6	NA	37617124	rs9349050	6	37663624	T	C	0.501988	0.0136294	0.0138169	0.323922	1.0021	0.0245627	0	0.0136009	0.013792	0.324	0.332161	0.132475	20	MDGA1	0.876	1.014	0.987 - 1.041
cg00809863	1	NA	15251881	rs12569039	1	15257896	A	G	0.0854871	0.0182877	0.0268012	0.49502	0.552232	0.0538416	1.105238e-24	0.033116	0.0486398	0.496	0.495972	0.95278	20	KAZN	0.913	1.034	0.94 - 1.137
cg00812735	16	NA	52997936	rs11649228	16	52997936	T	C	0.110338	0.0224825	0.0210467	0.285421	-0.53577	0.0449815	1.03853e-32	-0.041963	0.0394407	0.287	0.287352	0.666038	20	CHD9	0.876	0.959	0.888 - 1.036
cg00816080	16	NA	49518084	rs193914	16	49520199	T	C	0.228628	-0.0216981	0.0195163	0.266227	0.769156	0.0380204	5.322457e-91	-0.0282103	0.0254119	0.267	0.509522	0.814143	20	C16orf78	0.87	0.972	0.925 - 1.022
cg00822361	3	NA	156271246	rs9874927	3	156274344	G	A	0.456262	0.00153078	0.0138336	0.911889	0.181405	0.0326845	2.853557e-08	0.00843845	0.0762731	0.912	0.911906	0.712002	20	SSR3	1	1.008	0.868 - 1.171
cg00827164	19	NA	46498631	rs746401	19	46498827	A	G	0.488072	0.000272789	0.0136927	0.984105	-0.936776	0.0259324	9.630271e-286	-0.0002912	0.0146168	0.984	0.440991	0.506207	20	CCDC61	1	1	0.971 - 1.029
cg00846554	6	NA	12748001	rs522923	6	12720399	T	C	0.33499	0.0134077	0.0144103	0.352151	-0.29696	0.0338364	1.688625e-18	-0.0451498	0.0487979	0.355	0.354841	0.564738	20	PHACTR1	0.888	0.956	0.869 - 1.052
cg00849692	6	NA	99295724	rs195836	6	99404440	T	G	0.367793	-0.00700251	0.01418	0.621426	0.330387	0.0336457	9.273166e-23	-0.0211949	0.0429736	0.622	0.79848	0.994137	20	POU3F2	0.923	0.979	0.9 - 1.065
cg00862883	6	NA	11537706	rs9461777	6	11479581	G	A	0.10338	-0.0479949	0.0238812	0.0444592	-0.447975	0.060245	1.038707e-13	0.107137	0.055222	0.052	0.0523648	0.288511	20	TMEM170B	0.693	1.113	0.999 - 1.24
cg00871560	3	NA	132756721	rs7619416	3	132763897	T	C	0.412525	-0.0194352	0.0138053	0.159188	0.210021	0.0327004	1.339786e-10	-0.0925391	0.0672934	0.169	0.169082	0.226904	20	TMEM108	0.825	0.912	0.799 - 1.04
cg00880741	2	NA	3750539	rs6749261	2	3759203	C	T	0.472167	-0.0191904	0.0137243	0.162029	0.433172	0.0314553	3.80723e-43	-0.044302	0.0318462	0.164	0.36348	0.14135	20	ALLC	0.825	0.957	0.899 - 1.018
cg00901401	2	NA	24272044	rs3731620	2	24262060	A	G	0.140159	-0.0272164	0.0173815	0.117389	-0.330652	0.0448822	1.743673e-13	0.0823112	0.0537415	0.126	0.188376	0.959327	20	FKBP1B	0.783	1.086	0.977 - 1.206
cg00904483	10	NA	131354873	rs76253941	10	131394112	G	A	0.0477137	-0.000842422	0.0431296	0.984416	-0.444345	0.073894	1.818206e-09	0.00189588	0.0970639	0.984	0.984417	0.740781	20	MGMT	1	1.002	0.828 - 1.212
cg00908833	6	NA	50810432	rs2636892	6	50807218	T	C	0.11829	-0.0297708	0.0248542	0.230988	0.253063	0.0439826	8.731353e-09	-0.117642	0.100319	0.241	0.240926	0.435186	20	TFAP2B	0.859	0.889	0.73 - 1.082
cg00910015	2	NA	3826621	rs10191674	2	3827891	A	G	0.359841	0.0179094	0.0142774	0.209701	-0.765358	0.0305363	1.233208e-138	-0.0234	0.0186779	0.21	0.408391	0.562311	20	ALLC	0.851	0.977	0.942 - 1.013
cg00919126	4	NA	187761401	rs4861726	4	187760727	G	T	0.475149	0.0106384	0.013655	0.43593	0.181839	0.0322838	1.775996e-08	0.0585045	0.0758089	0.44	0.44027	0.810216	20	FAT1	0.907	1.06	0.914 - 1.23
cg00919921	10	NA	465584	rs11594780	10	462133	C	T	0.336978	0.0194184	0.0137859	0.158963	-0.187111	0.0333354	1.988785e-08	-0.10378	0.0759623	0.172	0.171874	0.385124	20	DIP2C	0.825	0.901	0.777 - 1.046
cg00930781	1	NA	4660565	rs7528368	1	4659248	A	T	0.297217	-0.00921274	0.0148737	0.535654	-0.537327	0.0352032	1.336621e-52	0.0171455	0.0277037	0.536	0.81972	0.912229	20	AJAP1	0.918	1.017	0.964 - 1.074
cg00933835	2	NA	3705271	rs34629504	2	3704794	C	G	0.139165	-0.000192403	0.0185393	0.99172	-0.726546	0.0444826	5.725503e-60	0.000264819	0.025517	0.992	0.248893	0.119622	20	ALLC	1	1	0.951 - 1.052
cg00956423	6	NA	30029760	rs61730330	6	29641329	A	G	0.0526839	-0.0184018	0.0186943	0.324942	0.94455	0.0792882	1.014288e-32	-0.0194821	0.0198592	0.327	0.30987	0.332468	10	ZNRD1-AS1	0.876	0.981	0.943 - 1.02
cg00961416	12	NA	57704060	rs7139302	12	57703935	A	G	0.514911	-0.0201802	0.0140606	0.151222	-0.225004	0.0321304	2.508057e-12	0.0896881	0.0637893	0.16	0.159723	0.216976	18	R3HDM2	0.825	1.094	0.965 - 1.24
cg00962014	6	NA	37666646	rs192559697	6	37703933	C	A	0.00596421	-0.0377281	0.0476082	0.428086	0.901371	0.155399	6.617317e-09	-0.0418564	0.0533082	0.432	0.43235	0.908953	3	MDGA1	0.907	0.959	0.864 - 1.065
cg00962147	16	NA	6949843	rs12922759	16	6949509	A	G	0.293241	0.0129541	0.0142486	0.363272	-0.301235	0.0276759	1.368576e-27	-0.0430033	0.0474654	0.365	0.489751	0.73184	20	RBFOX1	0.888	0.958	0.873 - 1.051
cg00972288	10	NA	69644348	rs10823119	10	69689573	T	C	0.349901	-0.0087696	0.0138877	0.527736	-0.835509	0.0295962	2.4887e-175	0.0104961	0.016626	0.528	0.777343	0.640467	20	SIRT1	0.918	1.011	0.978 - 1.044
cg00987350	1	NA	184456417	rs74131694	1	184463983	G	T	0.182903	-0.0151295	0.0196134	0.440478	0.422406	0.0452607	1.031679e-20	-0.0358174	0.0465909	0.442	0.539883	0.970268	20	C1orf21	0.907	0.965	0.881 - 1.057
cg00991179	16	NA	56000067	rs59298161	16	56032989	T	G	0.271372	0.0291156	0.0147766	0.0487942	-0.771364	0.0339896	5.120342e-114	-0.0377456	0.0192285	0.05	0.237927	0.840327	20	CES5A	0.692	0.963	0.927 - 1
cg00999904	2	NA	3704751	rs34629504	2	3704794	C	G	0.139165	-0.000192403	0.0185393	0.99172	-1.62263	0.0302855	0	0.000118575	0.0114255	0.992	0.332191	0.0885096	20	ALLC	1	1	0.978 - 1.023
cg01005180	7	NA	151384763	rs2727553	7	151382462	G	A	0.49006	0.0044767	0.013739	0.744546	0.300424	0.0316237	2.099699e-21	0.0149013	0.0457589	0.745	0.744691	0.589884	20	PRKAG2	0.966	1.015	0.928 - 1.11
cg01013522	2	NA	124971544	rs6541947	2	124997210	A	G	0.292247	0.0214946	0.0145167	0.138692	-1.38963	0.0199542	0	-0.0154678	0.0104488	0.139	0.4489	0.245372	20	CNTNAP5	0.808	0.985	0.965 - 1.005
cg01017257	1	NA	15059738	rs56983246	1	15056027	T	A	0.170974	-0.00118911	0.017875	0.946961	0.610934	0.0472646	3.219111e-38	-0.00194638	0.0292589	0.947	0.545099	0.841958	20	KAZN	1	0.998	0.942 - 1.057
cg01020413	2	NA	66810487	rs2280334	2	66665146	T	C	0.317097	0.00313149	0.0144169	0.828045	-0.225597	0.0345759	6.814857e-11	-0.0138809	0.0639411	0.828	0.828139	0.468425	8	MEIS1	0.985	0.986	0.87 - 1.118
cg01021184	17	NA	43099567	rs60246838	17	43119787	C	A	0.394632	0.0067647	0.0148113	0.647868	0.221446	0.0320778	5.077237e-12	0.0305479	0.0670308	0.649	0.648585	0.433759	20	DCAKD	0.929	1.031	0.904 - 1.176
cg01025604	6	NA	37614550	rs6938061	6	37674339	A	G	0.491054	0.00871918	0.0138347	0.528538	0.371863	0.032542	3.059415e-30	0.0234473	0.0372603	0.529	0.422087	0.602935	20	MDGA1	0.918	1.024	0.952 - 1.101
cg01030081	13	NA	107440661	rs55850317	13	107420611	T	C	0.340954	0.00166532	0.0138203	0.904089	0.19597	0.034008	8.288703e-09	0.00849782	0.0705379	0.904	0.904109	0.510153	9	ARGLU1	1	1.009	0.878 - 1.158
cg01043681	12	NA	77425602	rs1868353	12	77427455	T	C	0.144135	0.0346367	0.020549	0.0918794	-0.705986	0.046334	2.012466e-52	-0.0490615	0.0292844	0.094	0.0251438	0.109384	20	E2F7	0.739	0.952	0.899 - 1.008
cg01048752	8	NA	10001523	rs13279701	8	9969450	G	C	0.483101	0.0123988	0.0142871	0.385486	-0.26313	0.032021	2.079314e-16	-0.0471204	0.0545987	0.388	0.238916	0.833474	20	MSRA	0.898	0.954	0.857 - 1.062
cg01049237	6	NA	72925046	rs74673757	6	72904105	A	G	0.083499	0.0268266	0.0265369	0.312056	-0.518951	0.0559608	1.802018e-20	-0.0516939	0.0514386	0.315	0.314915	0.192218	20	RIMS1	0.876	0.95	0.859 - 1.05
cg01050225	16	NA	7703947	rs2058189	16	7816876	T	C	0.33002	0.0338034	0.013776	0.014136	0.19811	0.0348472	1.307358e-08	0.17063	0.0757379	0.024	0.0242657	0.16438	20	RBFOX1	0.688	1.186	1.022 - 1.376
cg01069823	22	NA	35796649	rs743813	22	35796652	C	G	0.457256	-0.0175908	0.0136648	0.197987	-0.574759	0.0317108	2.023816e-73	0.0306055	0.0238347	0.199	0.456636	0.448465	20	MCM5	0.85	1.031	0.984 - 1.08
cg01089331	4	NA	18024929	rs6845118	4	17939740	T	G	0.127237	-0.0300679	0.0232967	0.196825	-0.338916	0.045328	7.605677e-14	0.0887179	0.0697555	0.203	0.20343	0.610614	20	LCORL	0.851	1.093	0.953 - 1.253
cg01102471	2	NA	58584770	rs17049463	2	58565395	A	G	0.178926	-0.034449	0.0177837	0.0527318	0.328969	0.04136	1.808678e-15	-0.104718	0.055639	0.06	0.0598228	0.320618	20	FANCL	0.698	0.901	0.808 - 1.004
cg01103601	2	NA	239288872	rs11676813	2	239289903	T	G	0.296223	0.00784251	0.0150146	0.601444	-0.518837	0.0363671	3.531507e-46	-0.0151156	0.0289583	0.602	0.640436	0.0896083	20	ASB1	0.919	0.985	0.931 - 1.043
cg01108370	7	NA	151330008	rs74558374	7	151323412	G	C	0.127237	-0.00160732	0.0250222	0.948782	0.283617	0.0500581	1.463778e-08	-0.00566722	0.088231	0.949	0.948786	0.458399	15	PRKAG2	1	0.994	0.836 - 1.182
cg01114124	2	NA	240171748	rs57627664	2	240161284	T	A	0.146123	-0.00414336	0.0197646	0.833952	0.419712	0.0456507	3.786116e-20	-0.00987192	0.0471032	0.834	0.833995	0.778123	20	HDAC4	0.985	0.99	0.903 - 1.086
cg01118730	10	NA	133767507	rs10870270	10	133754334	A	G	0.264414	0.042031	0.0150456	0.00521291	0.240409	0.0363281	3.647921e-11	0.174831	0.0679311	0.01	0.0100629	0.981392	13	PPP2R2D	0.688	1.191	1.043 - 1.361
cg01125141	13	NA	112612375	rs72663624	13	112615099	A	G	0.159046	0.000488204	0.0169587	0.977034	-0.458121	0.0440135	2.264229e-25	-0.00106567	0.0370181	0.977	0.977034	0.848859	20	SOX1	1	0.999	0.929 - 1.074
cg01132484	3	NA	176916496	rs7648625	3	176917320	C	T	0.416501	0.0430889	0.0142495	0.00249548	-0.463181	0.032439	2.979936e-46	-0.0930283	0.0314468	0.003	0.00309365	0.754309	20	TBL1XR1	0.688	0.911	0.857 - 0.969
cg01132579	17	NA	55588940	rs11079307	17	55588211	C	T	0.0944334	0.0242788	0.0266546	0.362365	-0.284905	0.0461936	6.932511e-10	-0.0852173	0.094571	0.368	0.367539	0.505761	11	MSI2	0.888	0.918	0.763 - 1.105
cg01133262	22	NA	38863905	rs7291841	22	38831661	G	A	0.465209	-0.000190297	0.0139312	0.989101	-0.19238	0.0335315	9.621043e-09	0.000989174	0.0724154	0.989	0.989101	0.062801	11	KDELR3	1	1.001	0.869 - 1.154
cg01139493	5	NA	115724285	rs12654903	5	115724366	C	A	0.0934394	0.012902	0.0226561	0.569036	-0.822012	0.0548835	1.03207e-50	-0.0156956	0.0275817	0.569	0.569315	0.947387	20	SEMA6A	0.919	0.984	0.933 - 1.039
cg01140616	14	NA	57518666	rs10151276	14	57518535	C	T	0.353877	-0.0102539	0.0143951	0.476267	0.368109	0.0338528	1.536393e-27	-0.0278556	0.0391893	0.477	0.477211	0.426615	20	EXOC5	0.911	0.973	0.901 - 1.05
cg01145903	5	NA	115697588	rs7702427	5	115505275	T	C	0.224652	0.0144187	0.0158278	0.36231	-0.482404	0.0374457	5.629462e-38	-0.0298893	0.0328922	0.364	0.717538	0.642126	20	SEMA6A	0.888	0.971	0.91 - 1.035
cg01160557	20	NA	44651777	rs66553311	20	44648642	G	C	0.204771	-0.0303684	0.0175902	0.0842685	0.591008	0.0410568	5.570941e-47	-0.0513841	0.0299763	0.087	0.0109911	0.17173	20	SLC12A5	0.734	0.95	0.896 - 1.007
cg01171844	12	NA	23738797	rs143391248	12	23738763	C	T	0.0367793	-0.0245593	0.0724873	0.734754	-0.973679	0.0845089	1.026603e-30	0.0252232	0.074479	0.735	0.734864	0.936185	14	SOX5	0.964	1.026	0.886 - 1.187
cg01198111	7	NA	92032975	rs4729035	7	92006387	T	C	0.084493	-0.0248738	0.0237655	0.295268	-1.20325	0.0542429	5.063518e-109	0.0206723	0.0197731	0.296	0.519077	0.619472	20	ANKIB1	0.876	1.021	0.982 - 1.061
cg01202155	10	NA	119302540	rs117088969	10	119262684	T	C	0.0188867	-0.0142865	0.0470152	0.761227	0.788112	0.136111	7.029119e-09	-0.0181275	0.0597376	0.762	0.761545	0.0350939	5	EMX2	0.972	0.982	0.874 - 1.104
cg01203286	2	NA	46873926	rs7560464	2	46876034	C	G	0.27336	-0.0259988	0.0159316	0.1027	0.303326	0.0355355	1.391173e-17	-0.0857125	0.0534743	0.109	0.175469	0.942827	20	CRIPT	0.757	0.918	0.827 - 1.019
cg01204844	22	NA	40437423	rs8136657	22	40516522	C	T	0.22664	0.00280804	0.0173383	0.871341	-0.246616	0.0383371	1.252529e-10	-0.0113863	0.0703272	0.871	0.871381	0.438846	20	TNRC6B	0.995	0.989	0.861 - 1.135
cg01205087	2	NA	47008202	rs72802493	2	47004209	T	C	0.100398	-0.01052	0.023931	0.660229	-0.382355	0.0468154	3.153922e-16	0.0275137	0.062679	0.661	0.660689	0.425803	20	SOCS5	0.934	1.028	0.909 - 1.162
cg01208873	1	NA	15127769	rs6704465	1	15138001	A	G	0.176938	0.00570076	0.0179757	0.75114	0.426523	0.0412022	4.10095e-25	0.0133657	0.0421645	0.751	0.900021	0.973202	20	KAZN	0.966	1.013	0.933 - 1.101
cg01213381	14	NA	57277761	rs12431576	14	57287964	C	T	0.34493	0.00347762	0.0143239	0.808172	-0.43087	0.0347298	2.413722e-35	-0.00807115	0.0332505	0.808	0.692265	0.616542	20	OTX2	0.984	0.992	0.929 - 1.059
cg01213599	10	NA	126704259	rs117854848	10	126703985	G	A	0.0208748	-0.065299	0.0549622	0.234805	2.00681	0.107913	3.427472e-77	-0.0325387	0.0274437	0.236	0.230321	0.552833	5	CTBP2	0.856	0.968	0.917 - 1.021
cg01220564	7	NA	50633119	rs1376524	7	50563582	G	A	0.21173	0.0260054	0.0166001	0.117213	-0.29493	0.0383733	1.520198e-14	-0.0881747	0.0574421	0.125	0.262557	0.302266	20	DDC	0.781	0.916	0.818 - 1.025
cg01228342	3	NA	71779135	rs877359	3	71779488	G	A	0.158052	-0.0118418	0.0162245	0.465469	0.528716	0.0411601	9.132717e-38	-0.0223973	0.0307361	0.466	0.619367	0.975175	20	EIF4E3	0.91	0.978	0.921 - 1.039
cg01236063	11	NA	16632088	rs7939889	11	16773043	C	T	0.188867	-0.00521333	0.015917	0.743265	0.232876	0.0417127	2.365931e-08	-0.0223867	0.0684672	0.744	0.743691	0.774473	14	SOX6	0.966	0.978	0.855 - 1.118
cg01236616	12	NA	121019343	rs591992	12	121019323	T	C	0.203777	3.94407e-05	0.0187048	0.998318	-1.05602	0.0387765	2.604628e-163	-3.73484e-05	0.0177125	0.998	0.257816	0.217521	20	POP5	1	1	0.966 - 1.035
cg01246444	2	NA	161775589	rs12470772	2	161775489	T	C	0.421471	-0.00312759	0.0136079	0.818219	0.226256	0.0333105	1.103476e-11	-0.0138233	0.0601783	0.818	0.818321	0.714649	14	TANK	0.984	0.986	0.877 - 1.11
cg01253508	5	NA	173738923	rs2964083	5	173738577	A	G	0.234592	0.00392031	0.0164042	0.811119	0.241592	0.0385955	3.860003e-10	0.016227	0.06795	0.811	0.811254	NA	NA	HMP19	0.984	1.016	0.89 - 1.161
cg01278975	6	NA	37662649	rs12525618	6	37661386	A	G	0.124254	0.0123043	0.0199691	0.537784	-1.86502	0.0233469	0	-0.0065974	0.0107075	0.538	0.538343	0.881706	20	MDGA1	0.918	0.993	0.973 - 1.014
cg01281231	13	NA	107354396	rs9558853	13	107429209	A	G	0.337972	0.0017692	0.0138196	0.898132	-0.340147	0.0343687	4.289615e-23	-0.00520128	0.0406317	0.898	0.633746	0.400105	16	ARGLU1	1	0.995	0.919 - 1.077
cg01284438	5	NA	175250977	rs2288388	5	175310713	T	C	0.152087	0.00659879	0.0179984	0.713893	0.440435	0.0439362	1.190359e-23	0.0149824	0.0408924	0.714	0.817277	0.908647	14	CPLX2	0.958	1.015	0.937 - 1.1
cg01297180	11	NA	16625289	rs16932966	11	16382882	A	G	0.2833	-0.0264145	0.0170688	0.121735	0.231038	0.0366499	2.901977e-10	-0.11433	0.0760723	0.133	0.132863	0.910047	15	SOX6	0.785	0.892	0.768 - 1.035
cg01308737	10	NA	429979	rs10904083	10	429977	A	G	0.332008	0.0193156	0.0138493	0.163107	0.222262	0.0331576	2.039045e-11	0.0869048	0.0636452	0.172	0.17211	0.629459	20	DIP2C	0.825	1.091	0.963 - 1.236
cg01341123	10	NA	131265071	rs72838593	10	131462598	A	T	0.0904573	0.0142087	0.0242877	0.558537	0.350038	0.0632854	3.182075e-08	0.0405918	0.0697729	0.561	0.560721	NA	NA	MGMT	0.918	1.041	0.908 - 1.194
cg01346718	22	NA	38713874	rs9607529	22	38717975	G	A	0.384692	0.0249086	0.0136603	0.0682383	0.43235	0.0328721	1.646588e-39	0.0576121	0.0318976	0.071	0.23807	0.49658	20	CSNK1E	0.703	1.059	0.995 - 1.128
cg01348873	3	NA	52349823	rs56002041	3	52409421	G	A	0.104374	0.0207274	0.0276885	0.454103	0.374288	0.0469762	1.617707e-15	0.0553782	0.0743022	0.456	0.456084	0.354706	20	DNAH1	0.91	1.057	0.914 - 1.223
cg01363902	12	NA	121022439	rs66840048	12	121028398	C	T	0.159046	-0.0141486	0.0168537	0.401191	0.326741	0.0447829	2.962017e-13	-0.0433021	0.0519215	0.404	0.404285	0.422025	20	POP5	0.904	0.958	0.865 - 1.06
cg01387625	2	NA	114035193	rs1374161	2	114034627	A	G	0.464215	0.000724258	0.0136456	0.957671	-0.394113	0.0306778	8.962032e-38	-0.00183769	0.0346239	0.958	0.813733	0.671544	20	PAX8	1	0.998	0.933 - 1.068
cg01393340	6	NA	14118033	rs62386741	6	14117280	T	C	0.234592	0.041762	0.0170663	0.0144033	1.05028	0.0327069	3.020976e-226	0.0397628	0.0162964	0.015	0.197332	0.368271	20	CD83	0.688	1.041	1.008 - 1.074
cg01394847	16	NA	73101069	rs8048267	16	73090039	G	A	0.267396	-0.00110263	0.0152319	0.942292	-0.365297	0.0357855	1.826931e-24	0.00301845	0.0416984	0.942	0.942293	0.952047	15	ZFHX3	1	1.003	0.924 - 1.088
cg01397495	2	NA	136496804	rs62168847	2	136496928	C	T	0.148111	0.0567652	0.021336	0.00780163	-2.71777	0.0433651	0	-0.0208867	0.00785762	0.008	5.625109e-05	0.0479146	20	UBXN4	0.688	0.979	0.964 - 0.995
cg01400476	6	NA	18387809	rs115638213	6	18330344	G	T	0.0487078	0.0841961	0.0339541	0.0131492	0.460905	0.0712946	1.01434e-10	0.182676	0.0789017	0.021	0.0206003	0.337524	10	RNF144B	0.688	1.2	1.028 - 1.401
cg01401327	7	NA	101457175	rs3779056	7	101476066	G	A	0.0586481	0.0531419	0.0260649	0.041467	-0.634396	0.0660857	8.025815e-22	-0.0837677	0.0420026	0.046	0.241423	0.826229	20	CUX1	0.688	0.92	0.847 - 0.999
cg01401641	19	NA	31839171	rs67361341	19	31842002	A	C	0.346918	0.00954795	0.0136542	0.484384	0.368595	0.0333886	2.463097e-28	0.0259036	0.0371181	0.485	0.474282	0.630398	20	TSHZ3	0.913	1.026	0.954 - 1.104
cg01402735	1	NA	79472558	rs953403	1	79528510	A	G	0.336978	-0.0133086	0.0154288	0.388367	0.204658	0.0351766	5.955432e-09	-0.0650285	0.0762123	0.394	0.393518	0.355581	18	ELTD1	0.899	0.937	0.807 - 1.088
cg01404067	22	NA	45704675	rs226504	22	45705383	T	A	0.399602	-0.00733459	0.0138367	0.596055	-0.208262	0.0323269	1.176175e-10	0.0352181	0.0666635	0.597	0.597293	0.697941	20	FAM118A	0.919	1.036	0.909 - 1.18
cg01409593	10	NA	453118	rs4881256	10	453831	T	A	0.45825	-0.0312597	0.0137148	0.0226512	-0.65342	0.0308335	1.135421e-99	0.0478402	0.0211103	0.023	0.32315	0.887956	20	DIP2C	0.688	1.049	1.006 - 1.093
cg01410500	10	NA	64133674	rs117851853	10	63986303	C	T	0.0516899	0.0211223	0.0283962	0.456972	0.405613	0.0740524	4.316767e-08	0.052075	0.0706507	0.461	0.461076	NA	NA	ZNF365	0.91	1.053	0.917 - 1.21
cg01418162	1	NA	204891567	rs4951146	1	204891547	A	G	0.0387674	0.0290913	0.0351407	0.407754	-0.924714	0.0933235	3.816153e-23	-0.0314598	0.0381341	0.409	0.409384	0.362998	6	NFASC	0.907	0.969	0.899 - 1.044
cg01419670	5	NA	115696151	rs78534245	5	115711191	C	G	0.0437376	-0.00391787	0.0315167	0.901069	0.550227	0.075154	2.455224e-13	-0.00712046	0.0572877	0.901	0.901083	0.433714	20	SEMA6A	1	0.993	0.887 - 1.111
cg01439736	2	NA	240084868	rs2411425	2	240092586	G	A	0.442346	-0.024751	0.0138807	0.0745662	0.180445	0.0326017	3.11504e-08	-0.137166	0.0808181	0.09	0.0896549	0.681193	20	HDAC4	0.734	0.872	0.744 - 1.021
cg01456368	3	NA	52351859	rs71297394	3	52393472	T	C	0.055666	-0.000196749	0.0359784	0.995637	0.452047	0.0722307	3.889806e-10	-0.00043524	0.0795899	0.996	0.718156	0.0875997	16	DNAH1	1	1	0.855 - 1.168
cg01457077	2	NA	239228573	rs5018862	2	239243748	C	T	0.282306	0.00745292	0.0150378	0.620168	0.354512	0.036398	2.037834e-22	0.021023	0.0424732	0.621	0.733453	0.060721	20	TRAF3IP1	0.922	1.021	0.94 - 1.11
cg01468656	1	NA	19991678	rs10917513	1	20006887	C	T	0.343936	-0.0236635	0.0148615	0.111324	0.221594	0.0349276	2.23312e-10	-0.106788	0.0691462	0.122	0.122498	0.584905	20	HTR6	0.778	0.899	0.785 - 1.029
cg01479738	13	NA	60741560	rs9538536	13	60536321	T	G	0.331014	0.0081896	0.0141433	0.562559	0.240846	0.0346407	3.58365e-12	0.0340034	0.0589267	0.564	0.563908	0.190457	20	DIAPH3	0.918	1.035	0.922 - 1.161
cg01483139	4	NA	187549458	rs148639715	4	187526874	A	G	0.0218688	-0.0974503	0.151373	0.519721	1.43099	0.136564	1.08482e-25	-0.0681001	0.105982	0.521	0.788608	0.450777	7	FAT1	0.916	0.934	0.759 - 1.15
cg01495332	7	NA	50798564	rs41430449	7	50798525	G	C	0.0685885	-0.0346727	0.0221333	0.117222	-0.564285	0.0688649	2.524851e-16	0.0614453	0.039934	0.124	0.123884	0.28545	20	GRB10	0.781	1.063	0.983 - 1.15
cg01507342	17	NA	65387096	rs62084081	17	65387148	C	G	0.257455	-0.0284221	0.0172485	0.0993935	-1.17535	0.032013	4.240617e-295	0.0241818	0.01469	0.1	0.520287	0.638875	20	PITPNC1	0.757	1.024	0.995 - 1.054
cg01508045	6	NA	41516162	rs9394809	6	41548671	T	A	0.109344	0.0270236	0.019828	0.172914	0.35946	0.0501756	7.833299e-13	0.0751783	0.0561498	0.181	0.468346	0.622379	17	FOXP4	0.825	1.078	0.966 - 1.203
cg01514075	1	NA	7832357	rs707459	1	7832289	A	T	0.148111	-0.010213	0.021315	0.631835	0.885558	0.0467492	5.068094e-80	-0.0115328	0.0240773	0.632	0.420052	0.195145	20	VAMP3	0.926	0.989	0.943 - 1.036
cg01517680	16	NA	49499006	rs57139882	16	49502482	C	A	0.158052	-0.0109203	0.023131	0.636851	1.1455	0.0409667	4.740518e-172	-0.00953321	0.0201958	0.637	0.438896	0.900262	20	C16orf78	0.926	0.991	0.952 - 1.031
cg01527307	6	NA	14500441	rs7760197	6	14531989	C	T	0.147117	0.0103276	0.0192187	0.59101	-0.259338	0.0419105	6.097608e-10	-0.039823	0.0743858	0.592	0.331725	0.348265	20	CD83	0.919	0.961	0.831 - 1.112
cg01556246	8	NA	8204802	rs10481460	8	8228404	T	C	0.301193	0.0111588	0.0144063	0.438589	0.211452	0.0358094	3.528308e-09	0.0527724	0.0687142	0.442	0.13986	0.359569	20	SGK223	0.907	1.054	0.921 - 1.206
cg01557547	3	NA	157823089	rs4472013	3	157823100	T	C	0.153082	0.0194796	0.0216969	0.369289	-0.389647	0.0440448	9.022558e-19	-0.049993	0.0559695	0.372	0.371741	0.377594	20	SHOX2	0.891	0.951	0.852 - 1.062
cg01558195	7	NA	101630620	rs1882763	7	101631348	C	T	0.195825	0.0145606	0.0158179	0.357304	-0.414306	0.0392255	4.463571e-26	-0.0351446	0.038324	0.359	0.359123	0.439119	20	CUX1	0.888	0.965	0.896 - 1.041
cg01559770	7	NA	150644459	rs2072411	7	150648986	C	G	0.338966	-0.0101006	0.0142436	0.478242	0.281125	0.0335446	5.264659e-17	-0.0359292	0.0508475	0.48	0.350987	0.160543	20	KCNH2	0.911	0.965	0.873 - 1.066
cg01567509	1	NA	15104223	rs804124	1	15108936	G	T	0.240557	-0.0131287	0.0165659	0.428061	0.265384	0.0382475	3.960379e-12	-0.0494706	0.0628283	0.431	0.431051	0.688915	12	KAZN	0.907	0.952	0.841 - 1.076
cg01574644	4	NA	163084858	rs77970302	4	163074067	C	A	0.0377734	-0.0132858	0.0305567	0.663714	-1.0401	0.0737754	3.896671e-45	0.0127736	0.0293926	0.664	0.663864	0.0298604	14	FSTL5	0.935	1.013	0.956 - 1.073
cg01577475	2	NA	114033581	rs7563094	2	113989327	C	T	0.392644	-0.000930478	0.0137421	0.946017	-0.579085	0.0326325	1.861027e-70	0.00160681	0.0237309	0.946	0.280523	0.686151	20	PAX8	1	1.002	0.956 - 1.049
cg01578442	5	NA	124223911	rs79268807	5	124260142	C	T	0.0119284	-0.10462	0.164422	0.524588	-1.38413	0.125187	2.037304e-28	0.0755852	0.118987	0.525	0.448787	0.662727	20	ZNF608	0.918	1.079	0.854 - 1.362
cg01581360	12	NA	122986464	rs78111011	12	122986393	A	C	0.109344	-0.00628324	0.0194553	0.746727	0.70124	0.0522102	3.974939e-41	-0.00896019	0.0277522	0.747	0.273791	0.657168	20	ZCCHC8	0.966	0.991	0.939 - 1.046
cg01585180	4	NA	187628026	rs41278611	4	187630597	G	C	0.0516899	-0.0010491	0.0353396	0.976317	0.482329	0.0809206	2.51434e-09	-0.00217507	0.0732695	0.976	0.976318	NA	NA	FAT1	1	0.998	0.864 - 1.152
cg01588379	7	NA	151433326	rs117728810	7	151574265	A	G	0.0576541	-0.00660444	0.0316942	0.834932	-1.07399	0.0673086	2.576046e-57	0.00614941	0.0295131	0.835	0.0935869	0.0225156	10	PRKAG2	0.985	1.006	0.95 - 1.066
cg01597629	16	NA	6953997	rs6500859	16	6914358	T	A	0.306163	0.00976577	0.0140861	0.488127	-0.738962	0.0343111	6.997498e-103	-0.0132155	0.0190719	0.488	0.299179	0.421851	20	RBFOX1	0.913	0.987	0.951 - 1.024
cg01597632	4	NA	147443489	rs35559029	4	147445386	G	A	0.270378	0.0207386	0.0146443	0.15673	-0.244756	0.0355181	5.539587e-12	-0.0847317	0.0610826	0.165	0.165391	0.801546	20	SLC10A7	0.825	0.919	0.815 - 1.036
cg01603396	5	NA	174154199	rs6884071	5	174147858	T	C	0.395626	-0.0282608	0.0151744	0.0625467	-0.268652	0.033681	1.507231e-15	0.105195	0.0580028	0.07	0.161484	0.423168	20	MSX2	0.698	1.111	0.992 - 1.245
cg01610165	5	NA	124071029	rs7718029	5	124074013	A	G	0.411531	-0.00949198	0.0149914	0.526628	0.577657	0.032852	3.288053e-69	-0.0164319	0.0259689	0.527	0.105647	0.0276206	20	ZNF608	0.918	0.984	0.935 - 1.035
cg01610857	6	NA	50787361	rs2744475	6	50784880	G	C	0.295229	0.0176437	0.0143262	0.21811	0.256988	0.0348595	1.679296e-13	0.0686556	0.056519	0.224	0.174932	0.23371	20	TFAP2B	0.856	1.071	0.959 - 1.197
cg01631325	18	NA	60191404	rs12150722	18	60180109	A	G	0.238569	0.00941554	0.0149541	0.528937	0.221545	0.0388781	1.209039e-08	0.0424995	0.06791	0.531	0.531432	0.792941	6	ZCCHC2	0.918	1.043	0.913 - 1.192
cg01635555	16	NA	73101264	rs739414	16	73097956	C	T	0.254473	0.00413392	0.0152893	0.786868	0.22078	0.0374055	3.583804e-09	0.0187242	0.069324	0.787	0.787086	0.22653	12	ZFHX3	0.984	1.019	0.889 - 1.167
cg01640635	22	NA	38864868	rs9622815	22	38867046	A	G	0.0447316	-0.103192	0.0489805	0.0351351	0.564505	0.0897572	3.190179e-10	-0.182801	0.091506	0.046	0.134407	0.136817	19	KDELR3	0.688	0.833	0.696 - 0.997
cg01647308	2	NA	240302797	rs2048764	2	240301377	T	C	0.350895	-0.0103995	0.0143187	0.467662	0.330643	0.0346754	1.493432e-21	-0.0314523	0.043431	0.469	0.468949	0.951566	20	HDAC4	0.91	0.969	0.89 - 1.055
cg01667634	6	NA	31860439	rs115699278	6	31860832	T	C	0.0139165	0.0112184	0.11539	0.92255	1.24413	0.16549	5.568893e-14	0.00901706	0.0927553	0.923	0.644778	0.632134	20	EHMT2	1	1.009	0.841 - 1.21
cg01672042	16	NA	49623820	rs9927641	16	49625223	G	A	0.374751	0.014203	0.0147246	0.334757	-0.689753	0.0312161	3.448308e-108	-0.0205914	0.021368	0.335	0.362604	0.256841	20	ZNF423	0.885	0.98	0.939 - 1.022
cg01703219	11	NA	43702580	rs11037556	11	43698956	G	A	0.241551	0.00724791	0.0155513	0.641169	-1.1833	0.0281206	0	-0.00612517	0.0131431	0.641	0.925144	0.571371	20	HSD17B12	0.927	0.994	0.969 - 1.02
cg01709473	6	NA	12010960	rs9462408	6	12037316	G	A	0.115308	0.0113947	0.0204899	0.578134	0.805233	0.0506905	8.01316e-57	0.0141508	0.0254615	0.578	0.174843	0.174639	20	HIVEP1	0.919	1.014	0.965 - 1.066
cg01744822	16	NA	73100510	rs61164185	16	73079089	A	G	0.2167	-0.00318311	0.0156125	0.838446	-0.340952	0.038245	4.880755e-19	0.00933595	0.0458029	0.838	0.975967	0.10757	20	ZFHX3	0.985	1.009	0.923 - 1.104
cg01753270	2	NA	239240285	rs864756	2	239272369	A	G	0.243539	0.00768499	0.0183549	0.675444	-0.221805	0.034522	1.318338e-10	-0.0346474	0.0829278	0.676	0.676091	0.519715	20	TRAF3IP1	0.939	0.966	0.821 - 1.136
cg01771737	2	NA	240199147	rs13395299	2	240202011	T	A	0.395626	-0.0040372	0.0137887	0.769682	-0.599544	0.0322681	4.656109e-77	0.00673378	0.0230015	0.77	0.662828	0.191998	20	HDAC4	0.975	1.007	0.962 - 1.053
cg01782410	4	NA	139621636	rs78373541	4	139616732	G	A	0.0626243	-0.0123888	0.0339775	0.715397	-1.82543	0.0701832	3.86365e-149	0.00678678	0.0186152	0.715	0.315836	0.256412	20	CCRN4L	0.958	1.007	0.971 - 1.044
cg01786973	9	NA	127249749	rs4838187	9	127242076	C	G	0.44334	0.00537584	0.0136515	0.693735	0.691483	0.0306284	7.36627e-113	0.00777436	0.0197453	0.694	0.360091	0.373215	20	NR5A1	0.944	1.008	0.97 - 1.048
cg01806427	5	NA	123737813	rs257701	5	123737922	A	G	0.374751	-0.00445926	0.0138425	0.747345	-0.704306	0.0320446	4.582987e-107	0.00633143	0.0196562	0.747	0.416456	0.820103	20	ZNF608	0.966	1.006	0.968 - 1.046
cg01809281	2	NA	24162256	rs2339935	2	24205429	T	G	0.232604	-0.0163058	0.0149818	0.27643	0.22006	0.0374377	4.151616e-09	-0.074097	0.0692377	0.285	0.284537	0.777938	20	UBXN2A	0.876	0.929	0.811 - 1.064
cg01816014	1	NA	14027378	rs2235523	1	14096457	A	T	0.352883	0.0304386	0.0139579	0.0292024	-0.398534	0.0339591	8.360576e-32	-0.0763764	0.0356226	0.032	0.00668033	0.337008	20	PRDM2	0.688	0.926	0.864 - 0.993
cg01816258	6	NA	51848211	rs9367470	6	51845567	C	A	0.39662	-0.0324013	0.0141586	0.0221111	-0.796082	0.031315	1.450369e-142	0.0407009	0.0178573	0.023	0.0117088	0.387581	20	PKHD1	0.688	1.042	1.006 - 1.079
cg01829889	14	NA	79032495	rs10132376	14	79032392	T	C	0.0337972	0.0528072	0.034703	0.128087	-1.95658	0.0815697	3.831422e-127	-0.0269895	0.0177722	0.129	0.115887	0.639781	20	NRXN3	0.785	0.973	0.94 - 1.008
cg01851573	8	NA	8652454	rs7831224	8	8656647	T	C	0.2167	-0.0260568	0.0163292	0.110552	0.209396	0.037533	2.419497e-08	-0.124438	0.0811097	0.125	0.124981	0.553528	20	CLDN23	0.781	0.883	0.753 - 1.035
cg01853276	2	NA	24162441	rs13028272	2	24134015	T	C	0.383698	-0.00317863	0.0136952	0.816462	-0.194426	0.0329592	3.657104e-09	0.0163488	0.0704935	0.817	0.816601	0.11126	20	UBXN2A	0.984	1.016	0.885 - 1.167
cg01857838	6	NA	166108110	rs9459477	6	166107655	G	C	0.158052	-0.0115926	0.0219083	0.596707	0.385677	0.0437789	1.255278e-18	-0.0300578	0.0569072	0.597	0.597368	0.100554	20	PDE10A	0.919	0.97	0.868 - 1.085
cg01864178	20	NA	44662890	rs11908352	20	44656140	A	C	0.234592	-0.0399197	0.0172625	0.0207496	0.26763	0.0380606	2.040553e-12	-0.14916	0.0678999	0.028	0.0280374	0.121713	20	SLC12A5	0.688	0.861	0.754 - 0.984
cg01876548	5	NA	124126863	rs7717847	5	124137649	A	G	0.0447316	0.0777558	0.0382527	0.0420841	0.615943	0.0928704	3.305194e-11	0.126239	0.0649556	0.052	0.0519607	0.603584	18	ZNF608	0.692	1.135	0.999 - 1.289
cg01884057	2	NA	25150051	rs6752378	2	25150116	A	C	0.466203	-0.0220958	0.0137903	0.109096	1.00174	0.025667	0	-0.0220575	0.013778	0.109	0.487822	0.78047	20	ADCY3	0.757	0.978	0.952 - 1.005
cg01905210	3	NA	138154620	rs1679170	3	138165540	C	T	0.0675944	0.0119778	0.0251171	0.633449	0.878546	0.0705471	1.341232e-35	0.0136337	0.0286103	0.634	0.716857	0.835125	20	ESYT3	0.926	1.014	0.958 - 1.072
cg01914555	16	NA	6624095	rs9940967	16	6623956	C	A	0.479125	0.00360306	0.0137478	0.793258	0.218424	0.0320928	1.003268e-11	0.0164957	0.0629874	0.793	0.793407	0.984932	20	RBFOX1	0.984	1.017	0.899 - 1.15
cg01919374	8	NA	135469790	rs11782654	8	135469799	G	C	0.109344	0.0229446	0.0181743	0.206778	-0.489401	0.0504788	3.160718e-22	-0.046883	0.0374493	0.211	0.138254	0.147787	20	ZFAT	0.851	0.954	0.887 - 1.027
cg01921437	8	NA	3974145	rs7816006	8	3973952	C	T	0.270378	-0.0183054	0.0168156	0.276332	0.199089	0.0351864	1.530454e-08	-0.0919458	0.0860118	0.285	0.285074	0.679095	20	CSMD1	0.876	0.912	0.771 - 1.08
cg01932182	2	NA	3689368	rs9808287	2	3624799	A	G	0.110338	0.0150716	0.0219475	0.492265	0.505552	0.0481212	8.123774e-26	0.0298122	0.0435056	0.493	0.251825	0.330721	14	ALLC	0.913	1.03	0.946 - 1.122
cg01932956	16	NA	22959525	rs146242936	16	22962082	T	C	0.0328032	0.096191	0.0456976	0.035296	0.723545	0.0981049	1.640767e-13	0.132944	0.0656799	0.043	0.0429578	0.5361	14	USP31	0.688	1.142	1.004 - 1.299
cg01938009	5	NA	175263935	rs4867806	5	175266835	G	A	0.354871	-0.0149929	0.0146111	0.30483	0.256935	0.0339295	3.657898e-14	-0.0583528	0.0573866	0.309	0.309231	0.905047	20	CPLX2	0.876	0.943	0.843 - 1.056
cg01942543	16	NA	52504616	rs9933242	16	52495720	G	A	0.449304	0.00849911	0.0137658	0.536966	0.581878	0.0321725	4.093051e-73	0.0146063	0.0236713	0.537	0.803275	0.98155	20	TOX3	0.918	1.015	0.969 - 1.063
cg01946364	5	NA	175296158	rs61373073	5	175300892	A	G	0.0397614	0.0459112	0.0964044	0.633907	0.579192	0.105951	4.586833e-08	0.0792676	0.167077	0.635	0.635187	0.639301	7	CPLX2	0.926	1.082	0.78 - 1.502
cg01949832	6	NA	148644988	rs34277838	6	148644989	A	G	0.0755467	0.0326366	0.0268327	0.223871	-1.90375	0.052913	1.785852e-283	-0.0171433	0.0141027	0.224	0.185257	0.156012	20	SASH1	0.856	0.983	0.956 - 1.011
cg01979352	1	NA	182569418	rs571556	1	182577661	A	T	0.224652	0.00314399	0.0171852	0.854839	-0.216626	0.0370562	5.038714e-09	-0.0145134	0.0793699	0.855	0.854909	0.710631	9	RGS16	0.993	0.986	0.844 - 1.151
cg02018291	17	NA	65487462	rs1808693	17	65487480	A	G	0.510934	0.0140274	0.0137192	0.306561	-1.04988	0.0232422	0	-0.0133609	0.0130707	0.307	0.614716	0.271771	20	PITPNC1	0.876	0.987	0.962 - 1.012
cg02019125	3	NA	156323952	rs12486016	3	156375525	A	C	0.0695825	0.0257968	0.0221633	0.244447	-0.462028	0.0615027	5.808566e-14	-0.0558338	0.0485419	0.25	0.250054	0.8864	20	SSR3	0.861	0.946	0.86 - 1.04
cg02020483	8	NA	53012600	rs11985422	8	53019780	C	T	0.256461	0.00755193	0.0142204	0.595375	0.328005	0.0349296	5.973609e-21	0.0230238	0.0434234	0.596	0.595962	0.557651	20	ST18	0.919	1.023	0.94 - 1.114
cg02022136	10	NA	131265059	rs72838593	10	131462598	A	T	0.0904573	0.0142087	0.0242877	0.558537	0.441451	0.0629767	2.387259e-12	0.0321863	0.0552091	0.56	0.5599	0.873643	11	MGMT	0.918	1.033	0.927 - 1.151
cg02041497	7	NA	132300110	rs4731893	7	132357696	A	G	0.446322	-0.0274459	0.0136244	0.0439606	0.258241	0.0328296	3.658304e-15	-0.10628	0.054461	0.051	0.0247336	0.841145	20	PLXNA4	0.692	0.899	0.808 - 1
cg02045355	6	NA	26365194	rs16891725	6	26479150	T	C	0.11829	0.0574392	0.0231974	0.0132824	0.338272	0.0468988	5.480995e-13	0.169802	0.0725044	0.019	0.0191834	0.193239	20	BTN3A2	0.688	1.185	1.028 - 1.366
cg02050376	13	NA	109984684	rs9301373	13	109984658	A	G	0.447316	-0.0136234	0.0137458	0.321639	-0.304133	0.0323662	5.632918e-21	0.0447941	0.0454473	0.324	0.324316	0.574567	20	MYO16	0.876	1.046	0.957 - 1.143
cg02056794	3	NA	14345836	rs6778212	3	14345545	A	G	0.356859	0.00777605	0.0145795	0.593788	0.315252	0.0315929	1.89207e-23	0.0246662	0.0463132	0.594	0.594314	0.552984	20	SLC6A6	0.919	1.025	0.936 - 1.122
cg02059055	6	NA	18390303	rs1951923	6	18353156	A	G	0.340954	-0.0104231	0.0140516	0.458225	0.195597	0.0342531	1.127441e-08	-0.0532885	0.072443	0.462	0.461978	0.596821	20	RNF144B	0.91	0.948	0.823 - 1.093
cg02060096	3	NA	49978378	rs62262061	3	49917686	A	G	0.209742	-0.0355173	0.0187276	0.0578911	-0.363635	0.0388448	7.881327e-21	0.0976728	0.0525473	0.063	0.15485	0.579853	20	RBM6	0.698	1.103	0.995 - 1.222
cg02068596	6	NA	14068147	rs4501419	6	14071732	T	C	0.321074	-0.0251617	0.0146007	0.0848304	-0.65847	0.032818	1.513366e-89	0.0382123	0.0222553	0.086	0.154315	0.100003	20	CD83	0.734	1.039	0.995 - 1.085
cg02068689	9	NA	131941464	rs17439917	9	131930777	G	C	0.125249	0.00351677	0.0203227	0.862615	0.557358	0.0446461	9.137205e-36	0.00630971	0.0364661	0.863	0.151172	0.0680027	20	IER5L	0.994	1.006	0.937 - 1.081
cg02076826	15	NA	61477299	rs12440783	15	61477700	A	G	0.343936	-0.00447782	0.0148946	0.763694	-0.300528	0.0335939	3.689054e-19	0.0148998	0.0495894	0.764	0.763823	0.970183	20	RORA	0.972	1.015	0.921 - 1.119
cg02083559	12	NA	24103358	rs6487366	12	24103350	G	C	0.351889	-0.00753471	0.0143312	0.599058	-0.300978	0.0354053	1.880859e-17	0.0250341	0.0477064	0.6	0.599755	0.278847	20	SOX5	0.919	1.025	0.934 - 1.126
cg02101486	7	NA	96652245	rs112781871	7	96701342	A	G	0.0218688	0.0110411	0.0827521	0.893858	-0.683243	0.102731	2.915076e-11	-0.0161598	0.121141	0.894	0.861916	0.651495	8	DLX5	1	0.984	0.776 - 1.248
cg02104138	5	NA	163187595	rs1943047	5	163187708	G	A	0.411531	0.00220775	0.0139885	0.874594	0.67919	0.0321419	4.130058e-99	0.00325056	0.0205964	0.875	0.911506	0.723555	20	MAT2B	0.995	1.003	0.964 - 1.045
cg02105326	2	NA	239149142	rs1562335	2	239145384	T	C	0.460239	-0.00496892	0.0140007	0.722661	0.233784	0.0333687	2.45096e-12	-0.0212543	0.0599642	0.723	0.723001	0.471222	20	HES6	0.96	0.979	0.87 - 1.101
cg02106072	9	NA	94182501	rs2482708	9	94185162	A	G	0.158052	-0.0151257	0.0181277	0.404057	-1.62784	0.0285075	0	0.00929187	0.0111372	0.404	0.817968	0.808561	20	NFIL3	0.904	1.009	0.988 - 1.032
cg02136452	16	NA	49872492	rs142778247	16	49863026	A	G	0.0318091	0.032295	0.0353055	0.360333	0.720466	0.101557	1.301257e-12	0.0448251	0.0494094	0.364	0.113562	0.118492	13	ZNF423	0.888	1.046	0.949 - 1.152
cg02149532	6	NA	166088287	rs9347084	6	166088295	G	A	0.424453	0.00688472	0.0142496	0.628988	0.316544	0.0323424	1.276805e-22	0.0217497	0.045071	0.629	0.629405	0.307819	20	PDE10A	0.926	1.022	0.936 - 1.116
cg02154252	1	NA	79472532	rs10874013	1	79567640	A	G	0.318091	-0.00636228	0.0156205	0.683785	0.270932	0.035707	3.257904e-14	-0.023483	0.0577377	0.684	0.684215	0.686403	17	ELTD1	0.942	0.977	0.872 - 1.094
cg02157078	1	NA	114888769	rs481370	1	114887618	A	G	0.279324	-0.00827106	0.0145937	0.57088	0.622844	0.0351832	3.982903e-70	-0.0132795	0.0234427	0.571	0.68202	0.41474	8	TRIM33	0.919	0.987	0.942 - 1.033
cg02168442	8	NA	102236522	rs7845479	8	102244261	C	T	0.342942	0.0136778	0.0145277	0.34645	-0.758867	0.0312664	3.967689e-130	-0.018024	0.0191583	0.347	0.0830916	0.0179471	20	ZNF706	0.887	0.982	0.946 - 1.02
cg02169487	10	NA	62493065	rs7072106	10	62490734	G	C	0.311133	-0.0128743	0.0144318	0.372351	0.189501	0.0332734	1.231681e-08	-0.0679379	0.0770854	0.378	0.378138	0.806409	20	ANK3	0.895	0.934	0.803 - 1.087
cg02184540	6	NA	30022807	rs138821691	6	30054031	A	G	0.0506958	0.072711	0.0435	0.0946196	-1.88074	0.0665818	1.545534e-175	-0.0386608	0.0231696	0.095	0.540588	0.525883	20	ZNRD1-AS1	0.739	0.962	0.919 - 1.007
cg02192228	3	NA	8809536	rs11711703	3	8806314	G	A	0.172962	-0.0196339	0.0174589	0.260768	0.258512	0.0434205	2.621708e-09	-0.0759497	0.0687304	0.269	0.231489	0.491997	20	OXTR	0.873	0.927	0.81 - 1.061
cg02193355	10	NA	851439	rs7703	10	858394	T	C	0.480119	0.0220579	0.0136518	0.106148	0.182931	0.0317186	8.05409e-09	0.12058	0.0775014	0.12	0.119745	0.813128	14	LARP4B	0.772	1.128	0.969 - 1.313
cg02211646	7	NA	114055210	rs62473935	7	114709784	G	A	0.114314	0.0042641	0.0189071	0.821568	0.481508	0.0531257	1.26257e-19	0.00885572	0.0392786	0.822	0.586893	0.89429	20	FOXP2	0.985	1.009	0.934 - 1.09
cg02226410	20	NA	44657685	rs3918271	20	44645593	A	G	0.17495	-0.0365947	0.0185927	0.0490416	0.356052	0.0448545	2.055783e-15	-0.102779	0.0538004	0.056	0.0560843	0.457278	20	SLC12A5	0.698	0.902	0.812 - 1.003
cg02239258	8	NA	8241752	rs4840341	8	8241665	A	G	0.301193	0.00437431	0.0145943	0.764385	-1.30723	0.0221322	0	-0.00334623	0.0111644	0.764	0.818926	0.93443	20	SGK223	0.972	0.997	0.975 - 1.019
cg02239453	11	NA	33797523	rs12361553	11	33802703	T	C	0.385686	-0.0257072	0.0149698	0.0859297	0.246357	0.0342713	6.554087e-13	-0.104349	0.0624745	0.095	0.0948658	0.440219	20	FBXO3	0.739	0.901	0.797 - 1.018
cg02255454	3	NA	176635508	rs6443409	3	176636308	T	A	0.185885	-0.0042844	0.0187476	0.819234	0.292773	0.0415444	1.825119e-12	-0.0146339	0.0640682	0.819	0.819327	0.59431	20	TBL1XR1	0.985	0.985	0.869 - 1.117
cg02262873	10	NA	55651840	rs10763022	10	55657467	T	C	0.321074	0.015165	0.0146475	0.300515	0.741181	0.0297323	3.65716e-137	0.0204606	0.0197794	0.301	0.70795	0.381927	20	PCDH15	0.876	1.021	0.982 - 1.061
cg02267270	6	NA	37616410	rs9349050	6	37663624	T	C	0.501988	0.0136294	0.0138169	0.323922	1.01278	0.0247869	0	0.0134574	0.0136465	0.324	0.584408	0.184843	20	MDGA1	0.876	1.014	0.987 - 1.041
cg02277850	1	NA	7842393	rs707459	1	7832289	A	T	0.148111	-0.010213	0.021315	0.631835	0.389947	0.0484966	8.932051e-16	-0.0261907	0.0547582	0.632	0.632438	0.581086	20	PER3	0.926	0.974	0.875 - 1.085
cg02303505	8	NA	91592157	rs10808619	8	91622916	T	A	0.377734	-0.00612882	0.0142706	0.66758	0.6016	0.0308975	1.939916e-84	-0.0101875	0.0237268	0.668	0.433434	0.158914	20	TMEM64	0.935	0.99	0.945 - 1.037
cg02309026	10	NA	855060	rs2892159	10	855061	A	G	0.424453	0.0159925	0.0136306	0.240684	-1.27926	0.0160637	0	-0.0125014	0.0106563	0.241	0.78047	0.749881	20	LARP4B	0.859	0.988	0.967 - 1.008
cg02325160	4	NA	187621836	rs327068	4	187622108	A	G	0.0914513	-0.0431632	0.01939	0.0260105	-0.377718	0.0530684	1.098429e-12	0.114273	0.0537866	0.034	0.0336225	0.152948	8	FAT1	0.688	1.121	1.009 - 1.246
cg02330214	1	NA	14026216	rs11586811	1	14024768	G	C	0.248509	0.0159067	0.015141	0.293455	-0.256397	0.0369342	3.865938e-12	-0.0620393	0.0597253	0.299	0.526465	0.0239207	20	PRDM2	0.876	0.94	0.836 - 1.057
cg02334126	12	NA	121017209	rs10849756	12	120963502	C	G	0.348907	-0.0208944	0.0148124	0.158362	0.270068	0.0342041	2.885129e-15	-0.0773672	0.0557153	0.165	0.16495	0.144592	20	POP5	0.825	0.926	0.83 - 1.032
cg02336104	3	NA	71481486	rs11128216	3	71488946	A	G	0.255467	-0.0354654	0.0153442	0.020815	0.658323	0.0372068	4.694947e-70	-0.0538723	0.023506	0.022	0.0272132	0.0660098	20	FOXP1	0.688	0.948	0.905 - 0.992
cg02337166	17	NA	38257303	rs12942647	17	38257149	A	G	0.240557	0.0344249	0.0148218	0.0202014	0.595427	0.0358837	7.799835e-62	0.0578155	0.0251354	0.021	0.00476983	0.947219	20	NR1D1	0.688	1.06	1.009 - 1.113
cg02337614	13	NA	112609986	rs942033	13	112606790	C	T	0.429423	0.0113923	0.0139764	0.415009	-0.365662	0.0325818	3.147944e-29	-0.0311553	0.0383229	0.416	0.408025	0.186139	20	SOX1	0.907	0.969	0.899 - 1.045
cg02339083	22	NA	45740309	rs9614654	22	45778830	G	A	0.119284	-0.00629973	0.0197582	0.749847	0.645079	0.0503843	1.573989e-37	-0.00976583	0.0306386	0.75	0.691814	0.1882	20	FAM118A	0.966	0.99	0.933 - 1.052
cg02348430	10	NA	60567288	rs4245599	10	60365755	A	G	0.485089	-0.032574	0.0136133	0.01672	-0.293732	0.0325504	1.814963e-19	0.110897	0.0479477	0.021	0.0207294	0.416324	20	BICC1	0.688	1.117	1.017 - 1.227
cg02351840	13	NA	112559707	rs2295981	13	112554669	A	G	0.365805	-0.00112166	0.0144116	0.937963	-0.650831	0.0327609	8.003668e-88	0.00172343	0.0221436	0.938	0.444591	0.338657	20	SOX1	1	1.002	0.959 - 1.046
cg02353427	2	NA	25079600	rs56003423	2	25102600	T	C	0.0785288	-0.0227429	0.0273304	0.405326	-0.85189	0.0534633	3.674986e-57	0.026697	0.0321258	0.406	0.809924	0.163008	20	ADCY3	0.904	1.027	0.964 - 1.094
cg02354207	2	NA	3685563	rs2071639	2	3628383	A	C	0.110338	0.0151933	0.0219622	0.489067	0.272913	0.048151	1.445986e-08	0.0556709	0.0810706	0.492	0.492274	0.546768	8	ALLC	0.913	1.057	0.902 - 1.239
cg02356551	8	NA	53013726	rs7843120	8	53022432	C	T	0.254473	0.00729655	0.0142235	0.607957	-0.240393	0.0354073	1.126262e-11	-0.0303526	0.0593364	0.609	0.608977	0.137875	9	ST18	0.919	0.97	0.864 - 1.09
cg02359589	17	NA	8045663	rs2585408	17	8043753	T	C	0.415507	-0.00239527	0.013691	0.861117	0.183983	0.0323801	1.331536e-08	-0.013019	0.0744499	0.861	0.861182	0.142301	20	PER1	0.993	0.987	0.853 - 1.142
cg02363526	7	NA	150674012	rs35633617	7	150675562	G	A	0.313121	0.0153889	0.0147084	0.295438	0.297942	0.0332402	3.151011e-19	0.0516507	0.0497019	0.299	0.298707	0.257144	20	KCNH2	0.876	1.053	0.955 - 1.161
cg02372404	10	NA	131209556	rs2792978	10	131210161	G	A	0.106362	-0.0182575	0.0212789	0.390887	2.00412	0.0244063	0	-0.00910997	0.0106181	0.391	0.0859371	0.517317	20	MGMT	0.898	0.991	0.971 - 1.012
cg02381948	10	NA	131355112	rs496298	10	131355130	A	G	0.340954	-0.00561858	0.0141764	0.691859	-0.227413	0.03319	7.290075e-12	0.0247065	0.062442	0.692	0.692347	0.882069	20	MGMT	0.944	1.025	0.907 - 1.158
cg02384122	19	NA	18451192	rs79058301	19	18451330	T	C	0.286282	0.00971126	0.013726	0.479251	0.312989	0.0373734	5.539165e-17	0.0310275	0.0440108	0.481	0.480812	0.922296	12	PGPEP1	0.911	1.032	0.946 - 1.124
cg02385848	6	NA	166440066	rs4145096	6	166429202	A	C	0.469185	0.0169234	0.0136168	0.21393	-0.615837	0.0311176	3.586771e-87	-0.0274803	0.0221546	0.215	0.961355	0.165294	20	LINC00473	0.852	0.973	0.932 - 1.016
cg02389931	10	NA	422076	rs7092412	10	429932	T	C	0.358847	0.0230581	0.013771	0.0940529	0.301404	0.0328325	4.309211e-20	0.0765023	0.0464433	0.1	0.0995129	0.666942	20	DIP2C	0.757	1.08	0.986 - 1.182
cg02482603	1	NA	174843754	rs10912870	1	174988016	T	C	0.340954	-0.00701108	0.0147705	0.635024	0.294805	0.0337406	2.385676e-18	-0.0237821	0.0501765	0.636	0.876018	0.0760858	20	RABGAP1L	0.926	0.976	0.885 - 1.077
cg02482718	1	NA	4726759	rs10799251	1	4723249	G	A	0.235586	0.0211396	0.0153681	0.168961	-0.447889	0.0379869	4.364021e-32	-0.0471983	0.034545	0.172	0.315024	0.141289	20	AJAP1	0.825	0.954	0.891 - 1.021
cg02484210	7	NA	24325371	rs16468	7	24337244	T	G	0.413519	0.0109859	0.0142865	0.441911	-0.195169	0.0327729	2.597807e-09	-0.0562892	0.0738085	0.446	0.445679	0.137019	20	NPY	0.91	0.945	0.818 - 1.092
cg02492920	7	NA	150659969	rs4725384	7	150609895	G	A	0.383698	-0.0063966	0.0138134	0.643313	0.193486	0.033818	1.056505e-08	-0.0330597	0.0716256	0.644	0.644395	0.118986	20	KCNH2	0.927	0.967	0.841 - 1.113
cg02504902	8	NA	53326922	rs2613276	8	53378512	A	C	0.270378	0.0150188	0.014954	0.315218	-0.221045	0.0365448	1.461068e-09	-0.0679446	0.0685777	0.322	0.507597	0.659142	20	ST18	0.876	0.934	0.817 - 1.069
cg02505588	5	NA	105753028	rs7715017	5	105729852	A	G	0.394632	0.00479516	0.0135786	0.723983	0.430296	0.0322678	1.445725e-40	0.0111439	0.0315675	0.724	0.724075	0.144529	20	EFNA5	0.96	1.011	0.951 - 1.076
cg02520399	8	NA	8168661	rs2921053	8	8319963	C	G	0.445328	0.000557304	0.0136376	0.967403	0.316814	0.0315754	1.085315e-23	0.00175909	0.0430465	0.967	0.15917	0.414007	20	SGK223	1	1.002	0.921 - 1.09
cg02563011	8	NA	2960317	rs10503196	8	2970539	G	A	0.307157	-0.00040955	0.014911	0.978088	0.349914	0.0357644	1.320747e-22	-0.00117043	0.0426135	0.978	0.978088	0.405439	20	CSMD1	1	0.999	0.919 - 1.086
cg02564523	7	NA	102073539	rs28879187	7	102061895	A	G	0.0695825	0.0191226	0.0229739	0.405205	-0.470789	0.0591064	1.650891e-15	-0.0406182	0.0490645	0.408	0.407753	0.825313	11	ORAI2	0.905	0.96	0.872 - 1.057
cg02567323	2	NA	48671699	rs72820474	2	48649658	A	T	0.16004	0.00214567	0.0164884	0.896462	-0.320442	0.0425647	5.138642e-14	-0.00669597	0.0514629	0.896	0.896477	0.352544	20	PPP1R21	1	0.993	0.898 - 1.099
cg02577046	5	NA	76477113	rs1479559	5	76478418	T	C	0.153082	0.00260621	0.0170916	0.878804	0.323235	0.0459614	2.024815e-12	0.00806289	0.0528891	0.879	0.878833	0.614428	12	PDE8B	0.998	1.008	0.909 - 1.118
cg02577078	12	NA	121092968	rs79220635	12	121057676	T	C	0.0168986	-0.103218	0.0664763	0.120494	-0.586577	0.0963532	1.144899e-09	0.175967	0.116957	0.132	0.132443	0.765119	15	CABP1	0.785	1.192	0.948 - 1.5
cg02584488	11	NA	33801525	rs1402957	11	33795782	A	C	0.383698	-0.0245662	0.0153336	0.10913	0.409717	0.0333198	9.459592e-35	-0.0599589	0.0377412	0.112	0.112131	0.372856	20	FBXO3	0.757	0.942	0.875 - 1.014
cg02589233	4	NA	187985377	rs11132423	4	187985461	T	C	0.265408	-0.00773277	0.0154883	0.617592	0.352574	0.0356643	4.79151e-23	-0.0219323	0.0439851	0.618	0.61804	0.440226	11	FAT1	0.921	0.978	0.897 - 1.066
cg02590409	12	NA	34506462	rs11513294	12	34621272	A	T	0.389662	-0.0222643	0.0137178	0.104585	0.412052	0.0332798	3.293629e-35	-0.0540327	0.0335762	0.108	0.107561	0.0848416	4	ALG10	0.757	0.947	0.887 - 1.012
cg02592586	2	NA	60830257	rs2665648	2	60830297	T	G	0.363817	-0.0103512	0.0144263	0.473052	0.840672	0.0311394	1.598613e-160	-0.012313	0.0171665	0.473	0.441661	0.126226	20	BCL11A	0.911	0.988	0.955 - 1.022
cg02594677	10	NA	468386	rs7077209	10	484159	C	T	0.467197	-0.0271308	0.0137078	0.0477909	-0.174725	0.0318587	4.14959e-08	0.155277	0.0834062	0.063	0.0626452	0.926211	20	DIP2C	0.698	1.168	0.992 - 1.375
cg02616558	8	NA	3100413	rs7816128	8	3111297	C	G	0.487078	-0.0104217	0.0136054	0.443678	-0.28876	0.0328129	1.365745e-18	0.0360912	0.0472947	0.445	0.345585	0.271836	20	CSMD1	0.91	1.037	0.945 - 1.137
cg02627599	6	NA	148880600	rs208721	6	148886220	T	A	0.302187	-0.0322856	0.0147774	0.0289038	-0.788786	0.0319495	1.420866e-134	0.0409308	0.0188076	0.03	0.323616	0.60806	20	SASH1	0.688	1.042	1.004 - 1.081
cg02630677	8	NA	3102222	rs34442220	8	3102370	C	G	0.309145	0.0215287	0.0146769	0.142419	-0.203852	0.0348116	4.745607e-09	-0.10561	0.0742223	0.155	0.154771	0.283028	20	CSMD1	0.825	0.9	0.778 - 1.041
cg02665660	2	NA	240309681	rs1108519	2	240311883	A	G	0.422465	0.00802184	0.0135958	0.555175	0.231009	0.0311001	1.103235e-13	0.0347253	0.0590394	0.556	0.556418	0.35544	18	HDAC4	0.918	1.035	0.922 - 1.162
cg02675527	2	NA	114030824	rs10175462	2	113988492	A	G	0.393638	-0.000919481	0.0137425	0.946655	-0.899123	0.0291325	3.720404e-209	0.00102264	0.0152844	0.947	0.856708	0.75465	20	PAX8	1	1.001	0.971 - 1.031
cg02689238	2	NA	101598906	rs3754678	2	101599375	A	G	0.365805	-0.0319262	0.0137533	0.020268	-0.486209	0.0325214	1.547443e-50	0.0656635	0.0286257	0.022	0.194446	0.174648	20	NPAS2	0.688	1.068	1.01 - 1.129
cg02689640	13	NA	112508127	rs11164165	13	112504620	G	T	0.451292	0.0317484	0.0144509	0.0280216	-0.229355	0.031435	2.960324e-13	-0.138424	0.065801	0.035	0.0354061	0.428879	4	SOX1	0.688	0.871	0.765 - 0.991
cg02703627	12	NA	34488920	rs12371599	12	34574700	T	A	0.389662	-0.0221599	0.0137201	0.10628	0.313823	0.0334687	6.812391e-21	-0.0706128	0.0443631	0.111	0.190901	0.0395381	5	ALG10	0.757	0.932	0.854 - 1.016
cg02708506	10	NA	131238682	rs57984075	10	131223411	G	C	0.0666004	0.0351357	0.0258131	0.173464	-0.578956	0.0566362	1.574523e-24	-0.060688	0.0449791	0.177	0.177257	0.121672	13	MGMT	0.825	0.941	0.862 - 1.028
cg02709924	8	NA	32579011	rs60536509	8	33010662	A	G	0.195825	0.00908188	0.0177391	0.608672	0.380931	0.0406515	7.208687e-21	0.0238413	0.0466372	0.609	0.783004	0.375951	20	NRG1	0.919	1.024	0.935 - 1.122
cg02717506	3	NA	56390366	rs11713347	3	56403783	T	C	0.276342	0.00218678	0.0147381	0.882046	-0.233187	0.0353824	4.384126e-11	-0.0093778	0.063219	0.882	0.882076	0.918473	20	ERC2	0.998	0.991	0.875 - 1.121
cg02723291	12	NA	22777465	rs74371575	12	22771684	C	G	0.233598	-0.00499902	0.0156446	0.74932	-0.278271	0.0382108	3.276478e-13	0.0179646	0.0562748	0.75	0.749553	0.908316	20	ETNK1	0.966	1.018	0.912 - 1.137
cg02725620	7	NA	101630650	rs1882763	7	101631348	C	T	0.195825	0.0145606	0.0158179	0.357304	-0.452901	0.0404805	4.661603e-29	-0.0321496	0.0350437	0.359	0.358926	0.526582	20	CUX1	0.888	0.968	0.904 - 1.037
cg02729344	16	NA	49888237	rs116915980	16	49889372	G	A	0.241551	0.037584	0.0162684	0.0208746	-0.43657	0.035745	2.634725e-34	-0.0860893	0.0379249	0.023	0.0757784	0.524938	13	ZNF423	0.688	0.918	0.852 - 0.988
cg02739052	2	NA	239332774	rs548136	2	239332820	A	C	0.2833	0.0069703	0.0153862	0.650532	0.405676	0.0336066	1.497184e-33	0.0171819	0.037954	0.651	0.650762	0.668377	20	ASB1	0.93	1.017	0.944 - 1.096
cg02746771	10	NA	527872	rs60553947	10	474284	C	T	0.462227	-0.0219859	0.0136539	0.107348	-0.247903	0.031442	3.15892e-15	0.0886875	0.0562145	0.115	0.114643	0.214489	20	DIP2C	0.766	1.093	0.979 - 1.22
cg02750883	2	NA	60808820	rs191664	2	60808795	A	G	0.445328	-0.00557395	0.0137722	0.68568	-0.35803	0.0324892	3.062405e-28	0.0155684	0.0384926	0.686	0.68588	0.525386	20	BCL11A	0.942	1.016	0.942 - 1.095
cg02770857	17	NA	55533254	rs12950125	17	55533169	A	G	0.200795	0.0353022	0.0170794	0.0387392	0.465279	0.0404597	1.322164e-30	0.0758732	0.0372961	0.042	0.121387	0.543542	14	MSI2	0.688	1.079	1.003 - 1.161
cg02777885	6	NA	99281818	rs71564255	6	99282141	A	T	0.0666004	-0.020394	0.0255277	0.42435	-0.593996	0.064346	2.674098e-20	0.0343335	0.0431368	0.426	0.426077	0.274592	20	POU3F2	0.907	1.035	0.951 - 1.126
cg02778334	6	NA	31864682	rs137893789	6	32055486	A	G	0.0377734	0.0876907	0.0410577	0.0326964	0.377455	0.0581031	8.231716e-11	0.232321	0.114503	0.042	0.0424633	0.0685223	18	EHMT2	0.688	1.262	1.008 - 1.579
cg02782510	3	NA	160820084	rs28540230	3	161025170	C	T	0.0149105	0.0867386	0.126663	0.493471	-1.30022	0.135979	1.155946e-21	-0.0667105	0.0976658	0.495	0.4814	0.618393	20	B3GALNT1	0.913	0.935	0.772 - 1.133
cg02792401	10	NA	131359603	rs557311	10	131389484	G	A	0.4334	0.0129764	0.0137734	0.346124	-0.209124	0.0330546	2.505928e-10	-0.0620513	0.0665887	0.351	0.502338	0.209506	20	MGMT	0.888	0.94	0.825 - 1.071
cg02793451	16	NA	52582072	rs3803661	16	52586477	A	G	0.291252	0.0146327	0.0145197	0.313559	-0.289062	0.0365643	2.666866e-15	-0.0506213	0.0506369	0.317	0.317459	0.492659	10	TOX3	0.876	0.951	0.861 - 1.05
cg02794920	3	NA	23243300	rs77086859	3	23243300	A	C	0.0248509	0.019792	0.0428936	0.644497	-3.27033	0.0758615	0	-0.006052	0.0131168	0.645	0.728023	0.49753	20	UBE2E2	0.927	0.994	0.969 - 1.02
cg02800100	7	NA	69110945	rs13232095	7	69257350	T	C	0.2833	0.0272803	0.0145501	0.0608035	0.401657	0.0344168	1.806561e-31	0.0679194	0.0366897	0.064	0.16295	0.453718	20	AUTS2	0.698	1.07	0.996 - 1.15
cg02802904	10	NA	131265470	rs72838593	10	131462598	A	T	0.0904573	0.0142087	0.0242877	0.558537	0.37902	0.0613204	6.370769e-10	0.037488	0.0643667	0.56	0.560288	0.910231	12	MGMT	0.918	1.038	0.915 - 1.178
cg02803836	10	NA	131412507	rs12762024	10	131441055	C	G	0.459245	0.013843	0.013597	0.308634	-0.299245	0.0319797	8.175014e-21	-0.0462597	0.0457058	0.311	0.510588	0.0534314	20	MGMT	0.876	0.955	0.873 - 1.044
cg02807146	18	NA	2571313	rs17535639	18	2571823	G	A	0.210736	-0.00316789	0.0178881	0.859434	-0.478161	0.035459	1.919596e-41	0.00662515	0.0374134	0.859	0.83194	0.694902	20	METTL4	0.993	1.007	0.935 - 1.083
cg02820717	3	NA	186131792	rs6794653	3	186129391	A	G	0.137177	-0.0176436	0.0211896	0.40504	0.877253	0.0410221	1.846791e-101	-0.0201123	0.0241728	0.405	0.831773	0.551366	20	DGKG	0.904	0.98	0.935 - 1.028
cg02822087	10	NA	104885967	rs11191586	10	104926933	C	T	0.326044	-0.0063319	0.0148075	0.668932	-0.457872	0.0344452	2.550079e-40	0.013829	0.0323565	0.669	0.450366	0.582765	20	NT5C2	0.935	1.014	0.952 - 1.08
cg02833180	2	NA	198815064	rs55696134	2	198821569	G	A	0.519881	-0.0368801	0.013863	0.0078065	-0.208102	0.0324074	1.349941e-10	0.177221	0.0721069	0.014	0.0139808	0.804477	20	PLCL1	0.688	1.194	1.037 - 1.375
cg02852327	7	NA	121950975	rs7779018	7	121950965	G	A	0.414513	-0.00755078	0.0136421	0.579927	0.510335	0.032424	8.119709e-56	-0.0147957	0.0267482	0.58	0.683086	0.216567	18	FEZF1	0.919	0.985	0.935 - 1.038
cg02853948	6	NA	55105271	rs9382472	6	55108731	C	T	0.2833	-0.043759	0.0148565	0.00322491	0.600579	0.034964	3.945204e-66	-0.0728614	0.025098	0.004	0.00606868	0.975673	20	HCRTR2	0.688	0.93	0.885 - 0.977
cg02856420	7	NA	101571219	rs10234809	7	101529912	C	T	0.408549	0.00437409	0.0138474	0.752095	0.187154	0.0335231	2.366275e-08	0.0233716	0.0741078	0.752	0.752478	0.551818	14	CUX1	0.966	1.024	0.885 - 1.184
cg02894139	18	NA	900972	rs2846583	18	902965	T	A	0.276342	0.0223471	0.0147105	0.128731	-0.248137	0.0364015	9.317691e-12	-0.0900595	0.060738	0.138	0.13814	0.445456	12	ADCYAP1	0.807	0.914	0.811 - 1.029
cg02908587	9	NA	77112187	rs11143998	9	77125408	T	C	0.316103	-0.00424912	0.0146732	0.772135	-0.224462	0.0341309	4.816424e-11	0.0189302	0.0654339	0.772	0.772349	0.357976	20	RORB	0.975	1.019	0.896 - 1.159
cg02913882	3	NA	177196501	rs62297182	3	177211034	T	C	0.0387674	-0.0225301	0.0311326	0.469261	-0.668955	0.0868775	1.360847e-14	0.0336795	0.0467442	0.471	0.471213	0.677448	12	TBL1XR1	0.91	1.034	0.944 - 1.133
cg02914422	7	NA	32110145	rs715454	7	32115042	T	C	0.214712	0.000410472	0.0149328	0.978071	0.684099	0.0383789	4.531041e-71	0.000600019	0.0218285	0.978	0.4318	0.421635	20	PDE1C	1	1.001	0.959 - 1.044
cg02917640	6	NA	37673773	rs2395679	6	37651885	C	G	0.441352	-0.0221168	0.013922	0.112146	-0.188028	0.0314591	2.274344e-09	0.117625	0.0766131	0.125	0.124706	0.566838	20	MDGA1	0.781	1.125	0.968 - 1.307
cg02922035	10	NA	62493342	rs1993939	10	62487010	C	A	0.312127	-0.0130263	0.0144295	0.366656	0.417943	0.0327205	2.316239e-37	-0.0311676	0.0346112	0.368	0.336673	0.513039	20	ANK3	0.888	0.969	0.906 - 1.037
cg02923106	10	NA	435744	rs4488125	10	437940	T	C	0.424453	-0.0209024	0.0141478	0.13956	-0.185548	0.0317251	4.956625e-09	0.112652	0.078644	0.152	0.15202	0.395919	20	DIP2C	0.825	1.119	0.959 - 1.306
cg02938936	2	NA	3718203	rs76231554	2	2340922	A	G	0.0129225	-0.00320516	0.0619235	0.95872	-0.561406	0.0922586	1.163915e-09	0.00570916	0.110305	0.959	0.958721	0.969876	17	ALLC	1	1.006	0.81 - 1.248
cg02941816	10	NA	131265696	rs72838593	10	131462598	A	T	0.0904573	0.0142087	0.0242877	0.558537	0.689692	0.0621894	1.39996e-28	0.0206015	0.0352643	0.559	0.836523	0.913861	20	MGMT	0.918	1.021	0.953 - 1.094
cg02958263	1	NA	174769548	rs6658861	1	174857981	A	G	0.390656	-0.0220724	0.013941	0.113359	-0.327724	0.0318853	8.832455e-25	0.0673505	0.0430405	0.118	0.222519	0.751736	20	RABGAP1L	0.771	1.07	0.983 - 1.164
cg02961196	10	NA	822873	rs11253424	10	813426	T	C	0.191849	-0.0133615	0.0169874	0.431543	-0.389654	0.0400978	2.537217e-22	0.0342906	0.0437387	0.433	0.433046	0.925902	20	DIP2C	0.907	1.035	0.95 - 1.128
cg02965712	1	NA	77746028	rs2799568	1	77746521	A	T	0.410537	0.0168576	0.0140164	0.22909	-0.278474	0.0324434	9.21317e-18	-0.0605357	0.0508247	0.234	0.460485	0.765223	20	AK5	0.856	0.941	0.852 - 1.04
cg02978184	3	NA	123167770	rs62262433	3	123167579	C	G	0.356859	-0.0166784	0.0139018	0.230244	0.344699	0.032914	1.152983e-25	-0.0483854	0.040594	0.233	0.233287	0.820064	16	ADCY5	0.856	0.953	0.88 - 1.032
cg02985871	8	NA	135212805	rs35440109	8	135212805	T	C	0.0934394	0.0184178	0.0213946	0.389314	-1.74987	0.040046	0	-0.0105252	0.0122287	0.389	0.3239	0.324393	20	ZFAT	0.898	0.99	0.966 - 1.014
cg03021496	6	NA	71997462	rs4707910	6	72029515	C	A	0.220676	-0.0138719	0.0171261	0.417948	0.246495	0.0393276	3.662983e-10	-0.0562765	0.0700561	0.422	0.640342	0.485444	19	OGFRL1	0.907	0.945	0.824 - 1.084
cg03026119	11	NA	30741136	rs8181580	11	30653670	A	T	0.417495	0.00295978	0.0136325	0.828121	0.211041	0.0329892	1.581807e-10	0.0140247	0.0646338	0.828	0.828218	0.313564	11	MPPED2	0.985	1.014	0.893 - 1.151
cg03036702	6	NA	41528198	rs1983891	6	41536427	T	C	0.304175	0.014517	0.0145202	0.317417	-1.26358	0.0240072	0	-0.0114888	0.0114934	0.318	0.0926495	0.395323	20	FOXP4	0.876	0.989	0.967 - 1.011
cg03062252	6	NA	37616598	rs9349050	6	37663624	T	C	0.501988	0.0136294	0.0138169	0.323922	0.797025	0.027719	8.118561e-182	0.0171003	0.0173458	0.324	0.283365	0.156287	20	MDGA1	0.876	1.017	0.983 - 1.052
cg03087880	16	NA	49666012	rs3803665	16	49672520	G	A	0.425447	0.0231169	0.0136658	0.0907246	0.337314	0.0324148	2.323746e-25	0.0685323	0.0410454	0.095	0.0949844	0.801357	20	ZNF423	0.739	1.071	0.988 - 1.161
cg03097134	6	NA	37598264	rs3901254	6	37659300	A	G	0.10835	0.012266	0.0192848	0.524747	0.652537	0.0529005	5.856147e-35	0.0187974	0.0295929	0.525	0.695931	0.750543	20	MDGA1	0.918	1.019	0.962 - 1.08
cg03104936	7	NA	50849168	rs4947806	7	50782211	T	C	0.248509	-0.00610234	0.0140782	0.66468	0.344033	0.0370537	1.621668e-20	-0.0177377	0.0409657	0.665	0.777743	0.619947	20	GRB10	0.935	0.982	0.907 - 1.065
cg03115048	1	NA	152077402	rs34372395	1	152167407	G	A	0.244533	-0.0134018	0.0169748	0.429813	0.248585	0.039361	2.692479e-10	-0.0539123	0.0688171	0.433	0.433384	0.0803423	8	TCHH	0.907	0.948	0.828 - 1.084
cg03119897	1	NA	204948629	rs6663324	1	204946764	C	T	0.0765408	0.0571306	0.0249583	0.0220769	0.472643	0.0518982	8.460396e-20	0.120875	0.0544483	0.026	0.0264193	0.0637086	19	NFASC	0.688	1.128	1.014 - 1.256
cg03131171	6	NA	37616686	rs9349050	6	37663624	T	C	0.501988	0.0136294	0.0138169	0.323922	0.69198	0.0295131	1.434133e-121	0.0196962	0.0199849	0.324	0.561291	0.180918	20	MDGA1	0.876	1.02	0.981 - 1.061
cg03139691	10	NA	62150359	rs7100330	10	62170627	A	C	0.128231	0.00633546	0.0233908	0.786504	-0.833706	0.0430161	1.111149e-83	-0.00759915	0.0280592	0.787	0.818476	0.499309	20	ANK3	0.984	0.992	0.939 - 1.049
cg03147470	10	NA	537178	rs11252754	10	538637	A	G	0.44334	0.0323279	0.0136024	0.0174715	-0.24477	0.0326313	6.3304e-14	-0.132075	0.0582949	0.023	0.023474	0.948012	20	DIP2C	0.688	0.876	0.782 - 0.982
cg03167429	11	NA	126870429	rs7926177	11	126865035	T	C	0.0377734	-0.0411329	0.0380486	0.27967	-0.616905	0.106161	6.209672e-09	0.0666762	0.0627348	0.288	0.287861	NA	NA	KIRREL3	0.876	1.069	0.945 - 1.209
cg03168108	2	NA	51259697	rs10180695	2	51292332	T	C	0.428429	0.0118298	0.013648	0.386063	-0.358943	0.0326121	3.557242e-28	-0.0329573	0.0381404	0.388	0.554083	0.450121	20	NRXN1	0.898	0.968	0.898 - 1.043
cg03171795	3	NA	70882921	rs35378923	3	70932586	A	G	0.271372	-0.0154927	0.0157879	0.326444	-0.274467	0.0362637	3.771106e-14	0.0564464	0.0580034	0.33	0.330475	0.989786	20	FOXP1	0.879	1.058	0.944 - 1.185
cg03174523	13	NA	109147160	rs9520903	13	109145600	A	G	0.342942	0.0131725	0.0145846	0.366431	-0.254855	0.0336133	3.403838e-14	-0.0516863	0.0576317	0.37	0.369805	0.556326	8	MYO16	0.889	0.95	0.848 - 1.063
cg03201337	10	NA	69609995	rs7080662	10	69579057	T	C	0.350895	-0.00815254	0.0139181	0.558043	0.204923	0.034639	3.299131e-09	-0.0397834	0.0682507	0.56	0.55996	0.43244	20	DNAJC12	0.918	0.961	0.841 - 1.099
cg03210314	16	NA	22959594	rs77815779	16	22979726	A	G	0.0188867	0.0803542	0.0909682	0.377062	1.11087	0.111052	1.475429e-23	0.0723344	0.0822077	0.379	0.0449667	0.544302	14	USP31	0.896	1.075	0.915 - 1.263
cg03211420	6	NA	50821399	rs1925214	6	50988506	G	A	0.168986	-0.0190554	0.0221317	0.389238	0.40248	0.0419797	9.024939e-22	-0.047345	0.0552097	0.391	0.315974	0.271514	20	TFAP2B	0.898	0.954	0.856 - 1.063
cg03227021	13	NA	112711380	rs146406914	13	112107496	T	C	0.00695825	-0.0509565	0.0712179	0.474299	0.780497	0.142581	4.398729e-08	-0.0652872	0.092023	0.478	0.478035	NA	NA	SOX1	0.911	0.937	0.782 - 1.122
cg03229242	10	NA	519456	rs4881334	10	519463	A	G	0.444334	0.0277253	0.0136679	0.0425095	-0.480119	0.0314995	1.858549e-52	-0.0577468	0.0287188	0.044	0.0988351	0.980437	20	DIP2C	0.688	0.944	0.892 - 0.999
cg03263730	1	NA	7841722	rs697681	1	7841689	G	A	0.146123	-0.010283	0.0213135	0.629476	0.627745	0.0480938	6.147845e-39	-0.0163809	0.0339757	0.63	0.695904	0.570033	20	PER3	0.926	0.984	0.92 - 1.051
cg03269020	13	NA	109444752	rs9555506	13	109446666	G	T	0.457256	-0.0132967	0.0136976	0.331682	0.185603	0.0321392	7.6966e-09	-0.0716406	0.0748359	0.338	0.338415	0.657315	20	MYO16	0.887	0.931	0.804 - 1.078
cg03271907	10	NA	131412643	rs544217	10	131420584	A	G	0.5	0.00730129	0.0136499	0.592721	-0.4255	0.0318246	9.031737e-41	-0.0171593	0.0321053	0.593	0.593017	0.0867676	20	MGMT	0.919	0.983	0.923 - 1.047
cg03281426	2	NA	240109471	rs3791551	2	240109281	A	G	0.279324	-0.0329172	0.0156163	0.0350418	0.534424	0.0352975	8.747115e-52	-0.0615937	0.0295026	0.037	0.0998078	0.674737	20	HDAC4	0.688	0.94	0.887 - 0.996
cg03306368	6	NA	99396091	rs35727107	6	99301012	T	C	0.12326	0.0139692	0.021505	0.515964	0.346478	0.050155	4.909955e-12	0.0403177	0.0623412	0.518	0.517809	0.609368	17	FBXL4	0.915	1.041	0.921 - 1.176
cg03307659	12	NA	34547930	rs7314457	12	34454301	G	A	0.493042	0.0367039	0.0136492	0.00716475	0.557614	0.0309172	1.021289e-72	0.0658231	0.0247484	0.008	0.0117585	0.959198	20	ALG10	0.688	1.068	1.017 - 1.121
cg03312117	2	NA	101359133	rs7567256	2	101359304	C	G	0.0685885	0.0201303	0.0238125	0.397906	-2.41285	0.0466733	0	-0.00834295	0.00987035	0.398	0.874197	0.568331	20	NPAS2	0.903	0.992	0.973 - 1.011
cg03312587	16	NA	6844322	rs11077095	16	6916451	A	G	0.307157	0.010003	0.0140854	0.4776	-0.647608	0.0344063	4.951499e-79	-0.0154461	0.0217654	0.478	0.61005	0.426714	20	RBFOX1	0.911	0.985	0.944 - 1.028
cg03321592	1	NA	19991676	rs10917513	1	20006887	C	T	0.343936	-0.0236635	0.0148615	0.111324	0.230437	0.0340435	1.297559e-11	-0.10269	0.066253	0.121	0.12115	0.534334	20	HTR6	0.778	0.902	0.793 - 1.028
cg03336402	7	NA	133662267	rs2953619	7	133669649	C	G	0.332008	-0.000192334	0.0148453	0.989663	-0.419729	0.0324065	2.289642e-38	0.000458234	0.0353688	0.99	0.201215	0.342382	20	EXOC4	1	1	0.933 - 1.072
cg03340365	10	NA	407847	rs4511219	10	382167	T	A	0.446322	0.0238877	0.0137	0.081224	-0.190701	0.032845	6.394335e-09	-0.125262	0.0750096	0.095	0.0949292	0.355214	20	DIP2C	0.739	0.882	0.762 - 1.022
cg03349819	8	NA	32404691	rs36213229	8	32405517	T	G	0.468191	0.0149165	0.0137003	0.276255	0.569699	0.0326825	4.775541e-68	0.0261831	0.0240952	0.277	0.410149	0.0395183	20	NRG1	0.876	1.027	0.979 - 1.076
cg03349950	10	NA	72678728	rs2691154	10	72683748	C	T	0.127237	-0.00298688	0.0242826	0.902103	-0.797225	0.0494334	1.641868e-58	0.0037466	0.0304598	0.902	0.144744	0.459879	20	PCBD1	1	1.004	0.946 - 1.066
cg03354508	6	NA	147769498	rs670150	6	147769539	G	T	0.0934394	0.0238269	0.025432	0.348817	0.924192	0.0525495	3.093838e-69	0.0257813	0.0275571	0.349	0.896524	0.715518	20	SAMD5	0.888	1.026	0.972 - 1.083
cg03356492	18	NA	35062538	rs10502673	18	35062163	A	G	0.243539	-0.0202569	0.01489	0.173692	-1.09666	0.0289984	0	0.0184714	0.0135863	0.174	0.670487	0.422057	20	CELF4	0.825	1.019	0.992 - 1.046
cg03376719	3	NA	105086940	rs7621905	3	105178856	G	A	0.192843	0.010439	0.0170846	0.541188	0.330837	0.0417076	2.151037e-15	0.0315533	0.0517935	0.542	0.499087	0.164593	20	ALCAM	0.918	1.032	0.932 - 1.142
cg03380809	16	NA	5845458	rs1347587	16	5846387	A	T	0.452286	-0.00278336	0.0136057	0.837906	-0.464525	0.0313395	1.050429e-49	0.00599184	0.0292923	0.838	0.837921	0.517571	20	RBFOX1	0.985	1.006	0.95 - 1.065
cg03407184	3	NA	70881475	rs62257174	3	70948149	A	G	0.307157	-0.0123306	0.0149817	0.410483	-0.225139	0.0366186	7.836102e-10	0.0547689	0.0671379	0.415	0.414633	0.808429	20	FOXP1	0.907	1.056	0.926 - 1.205
cg03416645	3	NA	105087206	rs62263608	3	105166734	A	T	0.194831	0.00956598	0.0170573	0.574924	0.466931	0.040504	9.533254e-31	0.0204869	0.0365739	0.575	0.776326	0.124255	20	ALCAM	0.919	1.021	0.95 - 1.097
cg03432817	6	NA	50765336	rs2206272	6	50765352	A	G	0.457256	0.00729521	0.0136886	0.594075	-0.194644	0.0321495	1.410004e-09	-0.0374798	0.0705984	0.595	0.595497	0.310827	14	TFAP2B	0.919	0.963	0.839 - 1.106
cg03438305	1	NA	152082925	rs11582331	1	152134136	T	C	0.188867	-0.0127697	0.0171641	0.45689	0.266573	0.0382507	3.189784e-12	-0.0479032	0.0647539	0.459	0.459437	0.31992	20	TCHH	0.91	0.953	0.84 - 1.082
cg03440762	5	NA	174158195	rs34846280	5	174154172	C	T	0.417495	-0.02488	0.0143662	0.0833016	0.611695	0.0314878	4.615792e-84	-0.0406739	0.023579	0.085	0.0848138	0.497702	20	MSX2	0.734	0.96	0.917 - 1.006
cg03440799	1	NA	179334176	rs16854003	1	179336996	G	A	0.400596	-0.0276137	0.0135982	0.0422867	0.286675	0.0335821	1.382988e-17	-0.096324	0.0487578	0.048	0.111613	0.205883	20	AXDND1	0.688	0.908	0.825 - 0.999
cg03442569	6	NA	99291677	rs3823036	6	99284532	C	T	0.297217	0.00255416	0.0145778	0.860915	-0.589785	0.0330561	3.340115e-71	-0.00433066	0.0247183	0.861	0.598329	0.831726	20	POU3F2	0.993	0.996	0.949 - 1.045
cg03446458	10	NA	62502607	rs12217839	10	62496212	T	C	0.311133	-0.0129604	0.0144877	0.371012	-0.220193	0.0335509	5.274773e-11	0.0588592	0.0664038	0.375	0.375411	0.840352	20	ANK3	0.892	1.061	0.931 - 1.208
cg03457142	3	NA	71804859	rs7634474	3	71829467	A	G	0.176938	0.00811929	0.016502	0.622706	-1.14987	0.0384426	1.40305e-196	-0.00706105	0.0143531	0.623	0.854533	0.822616	20	EIF4E3	0.923	0.993	0.965 - 1.021
cg03458096	10	NA	129105057	rs78302992	10	129079097	C	T	0.0755467	-0.0132212	0.0253545	0.602051	-0.459379	0.0565777	4.683538e-16	0.0287806	0.0553066	0.603	0.602798	0.117263	20	DOCK1	0.919	1.029	0.923 - 1.147
cg03458172	3	NA	157815672	rs62288261	3	157817433	C	A	0.152087	0.0196766	0.0216834	0.364169	0.340601	0.0438584	8.105283e-15	0.0577703	0.0640953	0.367	0.306181	0.326656	20	SHOX2	0.888	1.059	0.934 - 1.201
cg03464357	10	NA	432894	rs12573812	10	608011	T	C	0.0149105	-0.0433348	0.09281	0.640558	-0.869858	0.151135	8.639165e-09	0.0498182	0.107046	0.642	0.641652	0.977752	7	DIP2C	0.927	1.051	0.852 - 1.296
cg03466198	7	NA	50727932	rs2237465	7	50731802	C	T	0.361829	0.0397963	0.0155555	0.0105172	0.684977	0.0325296	1.969657e-98	0.0580987	0.0228765	0.011	0.0260003	0.611352	20	GRB10	0.688	1.06	1.013 - 1.108
cg03466717	16	NA	49564370	rs59065575	16	49559166	T	C	0.0347913	-0.0392869	0.0486958	0.419792	2.61486	0.0725364	1.431104e-284	-0.0150245	0.0186274	0.42	0.43831	0.397354	20	ZNF423	0.907	0.985	0.95 - 1.022
cg03466780	9	NA	140247365	rs11137195	9	140631146	A	C	0.16998	0.00232251	0.017335	0.89342	-0.310914	0.0419217	1.20214e-13	-0.00746993	0.055764	0.893	0.893437	0.890933	20	EXD3	1	0.993	0.89 - 1.107
cg03475776	2	NA	240114298	rs680564	2	240114368	T	C	0.466203	0.0247837	0.0136345	0.069107	-1.13312	0.0224025	0	-0.0218721	0.0120405	0.069	0.189829	0.250384	20	HDAC4	0.698	0.978	0.956 - 1.002
cg03477252	6	NA	33288180	rs3106191	6	33280505	A	C	0.291252	0.0178947	0.014151	0.206031	0.271433	0.0361998	6.470964e-14	0.0659268	0.0528707	0.212	0.212418	0.150644	18	DAXX	0.851	1.068	0.963 - 1.185
cg03490157	3	NA	6906061	rs455327	3	6918584	T	C	0.343936	0.00239007	0.0149499	0.872982	-0.258835	0.0345774	7.117467e-14	-0.00923394	0.0577715	0.873	0.540659	0.744701	13	GRM7	0.995	0.991	0.885 - 1.11
cg03493300	10	NA	104813866	rs11191543	10	104824387	A	G	0.0894632	0.0426871	0.0246018	0.0827194	1.26096	0.0564871	2.209101e-110	0.0338528	0.0195692	0.084	0.613284	0.142653	20	NT5C2	0.734	1.034	0.996 - 1.075
cg03510528	10	NA	131132657	rs7914429	10	131140143	G	A	0.395626	-0.0154878	0.0138925	0.264923	-0.265516	0.0330273	9.037428e-16	0.058331	0.0528234	0.269	0.269478	0.143122	12	MGMT	0.873	1.06	0.956 - 1.176
cg03517466	1	NA	182573989	rs682585	1	182559510	T	C	0.37674	0.0110998	0.014203	0.434502	-0.224054	0.0328443	8.997681e-12	-0.0495408	0.0638057	0.437	0.437494	0.919451	15	RGS16	0.907	0.952	0.84 - 1.078
cg03518512	2	NA	240112403	rs62188582	2	240175059	C	T	0.027833	-0.0198223	0.0306053	0.517195	-0.633319	0.102095	5.531304e-10	0.0312991	0.048588	0.519	0.519463	0.341806	3	HDAC4	0.916	1.032	0.938 - 1.135
cg03524147	10	NA	119138665	rs9787440	10	119067685	A	C	0.261431	-0.00780835	0.0157236	0.619471	-0.281968	0.0390436	5.12729e-13	0.0276923	0.0558954	0.62	0.620296	0.203777	13	PDZD8	0.922	1.028	0.921 - 1.147
cg03528946	9	NA	38069800	rs7047650	9	38075488	G	C	0.464215	-0.00363465	0.0137178	0.791041	0.327086	0.0321305	2.438001e-24	-0.0111122	0.0419537	0.791	0.79111	0.933146	20	SHB	0.984	0.989	0.911 - 1.074
cg03537591	10	NA	72727859	rs10999617	10	72723176	A	G	0.114314	0.0225806	0.0219997	0.304701	-0.592474	0.0510856	4.234543e-31	-0.0381124	0.037277	0.307	0.306588	0.254107	20	PCBD1	0.876	0.963	0.895 - 1.036
cg03550384	8	NA	91803357	rs190989932	8	92724513	A	G	0.0168986	-0.0153579	0.0415336	0.711553	-1.42108	0.116022	1.713141e-34	0.0108072	0.02924	0.712	0.373654	0.22498	15	TMEM64	0.956	1.011	0.955 - 1.07
cg03560586	2	NA	239334908	rs563282	2	239329736	T	C	0.385686	0.0168299	0.0136743	0.218409	-0.689831	0.0302809	7.066531e-115	-0.0243971	0.0198516	0.219	0.637216	0.138613	20	ASB1	0.852	0.976	0.939 - 1.015
cg03579392	14	NA	101002170	rs34076421	14	101014418	C	G	0.411531	-0.0323969	0.0138003	0.0188973	-0.204615	0.0339483	1.667597e-09	0.158331	0.0723802	0.029	0.0287072	0.80352	20	BEGAIN	0.688	1.172	1.017 - 1.35
cg03602938	7	NA	96339495	rs12704876	7	96366342	C	T	0.498012	0.00100158	0.0135598	0.941119	0.336291	0.032212	1.629506e-25	0.00297832	0.0403227	0.941	0.169882	0.102214	20	SHFM1	1	1.003	0.927 - 1.085
cg03603505	12	NA	122839920	rs78695278	12	122942841	T	C	0.107356	-0.0135757	0.0223617	0.543787	-0.291331	0.0500791	5.976073e-09	0.0465988	0.0771737	0.546	0.545965	0.954076	13	CLIP1	0.918	1.048	0.901 - 1.219
cg03605365	1	NA	62207325	rs192133670	1	62208385	A	G	0.0497018	-0.0180042	0.0287216	0.530756	-0.39492	0.0501023	3.214967e-15	0.0455895	0.0729573	0.532	0.53205	0.549946	10	INADL	0.918	1.047	0.907 - 1.208
cg03607117	3	NA	53080440	rs34530577	3	53103796	G	T	0.403579	-0.00487286	0.0137675	0.723384	0.188819	0.0326393	7.249822e-09	-0.025807	0.07305	0.724	0.72388	0.028937	20	SFMBT1	0.96	0.975	0.845 - 1.125
cg03608974	2	NA	173940268	rs3754747	2	173965296	A	G	0.171968	-0.0024234	0.0201486	0.904264	0.273662	0.0441595	5.750308e-10	-0.00885545	0.0736398	0.904	0.904282	0.095918	20	ZAK	1	0.991	0.858 - 1.145
cg03616722	13	NA	112602415	rs493266	13	112599939	G	C	0.447316	0.0265686	0.0136787	0.0520967	-0.250135	0.0317681	3.440414e-15	-0.106217	0.0563245	0.059	0.0593215	0.525278	20	SOX1	0.698	0.899	0.805 - 1.004
cg03616827	8	NA	135697767	rs79452744	8	135697590	G	T	0.0407555	0.0015659	0.0303747	0.958885	2.4309	0.0655559	5.62146e-301	0.000644165	0.0124953	0.959	0.100096	0.135643	20	ZFAT	1	1.001	0.976 - 1.025
cg03622666	16	NA	49499091	rs57139882	16	49502482	C	A	0.158052	-0.0109203	0.023131	0.636851	1.26449	0.0394536	2.203025e-225	-0.00863616	0.0182948	0.637	0.579181	0.892942	20	C16orf78	0.926	0.991	0.956 - 1.028
cg03635300	19	NA	5802444	rs3763045	19	5822490	A	C	0.257455	-0.0135063	0.0169371	0.425196	-0.336742	0.0362032	1.385711e-20	0.0401088	0.0504815	0.427	0.615164	0.031786	18	DUS3L	0.907	1.041	0.943 - 1.149
cg03661164	7	NA	148560646	rs141533325	7	148567614	T	C	0.0675944	0.0432514	0.0334103	0.195474	0.368823	0.0600051	7.919723e-10	0.117269	0.0925736	0.205	0.20524	0.220798	12	EZH2	0.851	1.124	0.938 - 1.348
cg03671802	18	NA	56941473	rs28475434	18	56941485	C	T	0.304175	0.0204785	0.0163204	0.209559	-0.381292	0.0352606	2.970311e-27	-0.0537082	0.0430901	0.213	0.212612	0.836621	20	RAX	0.851	0.948	0.871 - 1.031
cg03684893	10	NA	554711	rs4881371	10	554514	A	G	0.445328	0.035378	0.0135837	0.00920232	-0.913196	0.0283344	6.88454e-228	-0.0387409	0.0149234	0.009	0.144442	0.998816	20	DIP2C	0.688	0.962	0.934 - 0.991
cg03687700	2	NA	24271844	rs6706434	2	24271286	G	A	0.10835	-0.0230407	0.0229128	0.314617	0.394803	0.0511416	1.165198e-14	-0.05836	0.0585264	0.319	0.318688	0.189771	20	FKBP1B	0.876	0.943	0.841 - 1.058
cg03691958	11	NA	113345618	rs79872790	11	113345653	A	G	0.0586481	-0.00727515	0.0235319	0.757199	-0.414988	0.0733201	1.514232e-08	0.017531	0.0567896	0.758	0.757549	0.26629	8	DRD2	0.97	1.018	0.91 - 1.138
cg03696599	2	NA	124782261	rs4848904	2	124753418	G	A	0.439364	-0.0131523	0.0142373	0.355595	0.224417	0.0326715	6.469315e-12	-0.0586064	0.0640123	0.36	0.359903	0.256039	16	CNTNAP5	0.888	0.943	0.832 - 1.069
cg03706109	17	NA	43090472	rs9898793	17	43116313	T	C	0.26839	-0.0183813	0.0160364	0.251703	-0.267294	0.0354345	4.581606e-14	0.0687681	0.060684	0.257	0.257124	0.186799	20	DCAKD	0.865	1.071	0.951 - 1.206
cg03725573	11	NA	113962901	rs74454950	11	113966612	A	G	0.0318091	0.0387968	0.0381849	0.309618	-0.722167	0.0800386	1.834449e-19	-0.0537227	0.0532096	0.313	0.584367	0.524104	16	ZBTB16	0.876	0.948	0.854 - 1.052
cg03743262	7	NA	113728506	rs9649374	7	114654099	A	C	0.104374	-0.0035458	0.019823	0.858037	0.3303	0.0550814	2.015206e-09	-0.0107351	0.0600419	0.858	0.8581	0.512501	20	FOXP2	0.993	0.989	0.879 - 1.113
cg03751055	10	NA	131380455	rs75607372	10	131393874	A	G	0.0477137	0.000147789	0.0431074	0.997264	-2.95587	0.0373847	0	-4.99984e-05	0.0145836	0.997	0.840799	0.671184	20	MGMT	1	1	0.972 - 1.029
cg03754982	7	NA	50935286	rs36040165	7	50932143	A	G	0.280318	-0.00397719	0.0147675	0.787683	0.509482	0.0358561	8.04745e-46	-0.00780634	0.0289905	0.788	0.578311	0.627597	20	GRB10	0.984	0.992	0.937 - 1.05
cg03764518	10	NA	57388402	rs1916524	10	57375598	T	C	0.343936	-0.00768586	0.013753	0.576264	0.261551	0.0325174	8.737616e-16	-0.0293857	0.0527093	0.577	0.770573	0.459057	19	PCDH15	0.919	0.971	0.876 - 1.077
cg03784113	13	NA	112602492	rs530085	13	112601699	T	C	0.44831	0.025404	0.0136634	0.0629884	0.422808	0.0322599	3.030253e-39	0.0600841	0.0326394	0.066	0.0656446	0.568946	20	SOX1	0.698	1.062	0.996 - 1.132
cg03789507	8	NA	136667083	rs28379167	8	136674574	A	G	0.0626243	0.00468234	0.0296775	0.874635	-0.466311	0.0780653	2.324297e-09	-0.0100412	0.0636653	0.875	0.0709587	0.683866	14	KHDRBS3	0.995	0.99	0.874 - 1.122
cg03800844	13	NA	112652438	rs1745058	13	112656719	A	G	0.491054	0.0214999	0.0137152	0.116975	0.298207	0.0317405	5.714135e-21	0.0720973	0.046628	0.122	0.122051	0.213992	20	SOX1	0.778	1.075	0.981 - 1.178
cg03803008	7	NA	70055327	rs12698753	7	68420908	A	G	0.0417495	-0.0103526	0.0594235	0.861695	-0.526873	0.0910737	7.24547e-09	0.0196491	0.112836	0.862	0.861757	0.501313	5	AUTS2	0.994	1.02	0.817 - 1.272
cg03805182	16	NA	73078071	rs11641701	16	73079212	G	A	0.399602	0.0132499	0.0137943	0.336786	-0.189657	0.0330622	9.6722e-09	-0.0698624	0.0737454	0.343	0.343463	0.146483	10	ZFHX3	0.887	0.933	0.807 - 1.078
cg03832015	16	NA	5982275	rs2041259	16	5968473	C	G	0.384692	0.0248046	0.0142119	0.0809257	-0.223324	0.0330679	1.443176e-11	-0.11107	0.0657288	0.091	0.0910621	0.244099	20	RBFOX1	0.734	0.895	0.787 - 1.018
cg03844826	4	NA	187609604	rs41278611	4	187630597	G	C	0.0516899	-0.0010491	0.0353396	0.976317	0.639232	0.0805984	2.172459e-15	-0.00164119	0.0552848	0.976	0.626786	0.177045	20	FAT1	1	0.998	0.896 - 1.113
cg03850113	16	NA	8622884	rs12103064	16	8622885	A	G	0.0218688	0.0275005	0.0405238	0.497375	-2.48697	0.117952	1.100393e-98	-0.0110578	0.0163029	0.498	0.821811	0.980535	18	TMEM114	0.913	0.989	0.958 - 1.021
cg03885646	3	NA	156273458	rs7638642	3	156278306	C	T	0.460239	-0.00012974	0.013841	0.992521	0.318156	0.0327515	2.621981e-22	-0.000407787	0.0435038	0.993	0.992521	0.670288	20	SSR3	1	1	0.918 - 1.089
cg03888447	2	NA	36607424	rs10178804	2	36597085	A	G	0.241551	-0.005011	0.0165856	0.762553	-0.593145	0.0361348	1.499637e-60	0.00844819	0.0279669	0.763	0.516023	0.645033	20	CRIM1	0.972	1.008	0.955 - 1.065
cg03935096	16	NA	9048985	rs1657086	16	9030916	C	G	0.190855	0.0324379	0.0187203	0.0831373	-0.368188	0.0415751	8.294674e-19	-0.0881013	0.0518084	0.089	0.0890329	0.40317	20	USP7	0.734	0.916	0.827 - 1.014
cg03936229	17	NA	55392230	rs2332902	17	55375255	G	A	0.357853	0.0164486	0.0142381	0.247987	0.211344	0.0336593	3.4094e-10	0.0778285	0.0685	0.256	0.0467803	0.610395	20	MSI2	0.865	1.081	0.945 - 1.236
cg03938711	12	NA	121024974	rs139273154	12	121020837	A	G	0.0576541	-0.0379918	0.0251706	0.131204	-2.6856	0.038859	0	0.0141465	0.00937467	0.131	0.150907	0.701899	20	POP5	0.785	1.014	0.996 - 1.033
cg03953704	16	NA	7893636	rs62019986	16	7889592	C	A	0.122266	0.0155143	0.0212984	0.466353	-0.323471	0.0447705	5.00757e-13	-0.047962	0.0661771	0.469	0.468604	0.803325	20	RBFOX1	0.91	0.953	0.837 - 1.085
cg03958058	10	NA	133761284	rs7077135	10	133750199	C	T	0.2167	-0.0125392	0.0160833	0.435602	-1.44881	0.0204461	0	0.00865484	0.0111017	0.436	0.0691625	0.0208145	20	PPP2R2D	0.907	1.009	0.987 - 1.031
cg03961010	10	NA	64397487	rs10995242	10	64390895	T	C	0.349901	0.0430235	0.0145002	0.00300626	-0.228049	0.0332503	6.955694e-12	-0.188659	0.0692786	0.006	0.00646544	0.85498	20	ZNF365	0.688	0.828	0.723 - 0.949
cg03974889	1	NA	91192162	rs11165087	1	92083430	G	A	0.488072	-0.00594157	0.0137978	0.666747	-0.174943	0.0315589	2.966766e-08	0.0339629	0.0791078	0.668	0.667688	0.397538	9	BARHL2	0.935	1.035	0.886 - 1.208
cg03977339	6	NA	29924256	rs114832360	6	29951061	T	C	0.0437376	-0.0415342	0.0408144	0.308851	-1.344	0.0740925	1.555495e-73	0.0309035	0.0304157	0.31	0.060322	0.65987	20	HLA-A	0.876	1.031	0.972 - 1.095
cg03979024	10	NA	419189	rs10904061	10	421231	C	A	0.451292	-0.0157451	0.0140173	0.261326	-0.184663	0.032153	9.287013e-09	0.0852639	0.0773456	0.27	0.270298	0.201218	20	DIP2C	0.873	1.089	0.936 - 1.267
cg03980991	20	NA	16555994	rs6044134	20	16555032	A	G	0.446322	0.0195572	0.0136332	0.151422	-0.29464	0.0324921	1.211521e-19	-0.0663766	0.0468461	0.157	0.15651	0.950335	20	KIF16B	0.825	0.936	0.854 - 1.026
cg03986562	16	NA	7703893	rs4786193	16	7815386	T	A	0.346918	0.0368872	0.0136322	0.00681221	0.244628	0.0344534	1.245235e-12	0.150789	0.0596358	0.011	0.0114552	0.177825	20	RBFOX1	0.688	1.163	1.034 - 1.307
cg03987506	3	NA	8810549	rs56274759	3	8825298	G	A	0.111332	-0.015246	0.019487	0.433999	0.736815	0.0480702	4.978306e-53	-0.0206918	0.026482	0.435	0.357303	0.874244	20	OXTR	0.907	0.98	0.93 - 1.032
cg03998227	8	NA	135482286	rs62523689	8	135482286	T	C	0.0357853	0.050685	0.0471377	0.282261	-3.1912	0.0527271	0	-0.0158828	0.0147735	0.282	0.0885224	0.0703919	20	ZFAT	0.876	0.984	0.956 - 1.013
cg04002298	3	NA	53230319	rs6772648	3	53244603	C	T	0.220676	-0.0274354	0.0176426	0.11993	0.555254	0.0396988	1.879888e-44	-0.0494105	0.0319697	0.122	0.0250892	0.554236	20	PRKCD	0.778	0.952	0.894 - 1.013
cg04006042	13	NA	77601302	rs66540668	13	77607031	A	G	0.0457256	-0.00227916	0.0293895	0.938186	-0.981493	0.1241	2.596873e-15	0.00232214	0.0299451	0.938	0.938189	0.831768	20	FBXL3	1	1.002	0.945 - 1.063
cg04011182	7	NA	32110239	rs715454	7	32115042	T	C	0.214712	0.000410472	0.0149328	0.978071	0.426645	0.0382182	6.157738e-29	0.000962092	0.0350006	0.978	0.978071	0.434989	20	PDE1C	1	1.001	0.935 - 1.072
cg04031344	10	NA	130829645	rs11016637	10	130839385	T	A	0.0954274	-0.00872543	0.0206765	0.673027	0.385559	0.0545812	1.618236e-12	-0.0226306	0.0537229	0.674	0.673575	0.200449	19	MGMT	0.937	0.978	0.88 - 1.086
cg04031656	16	NA	53091688	rs9652626	16	53106858	T	C	0.0377734	0.0604302	0.0418601	0.148845	0.557418	0.0833905	2.318269e-11	0.108411	0.0768278	0.158	0.158218	0.327211	4	CHD9	0.825	1.115	0.959 - 1.296
cg04039177	8	NA	8474738	rs57954135	8	8474739	A	G	0.0248509	0.184833	0.0823875	0.0248672	-3.01138	0.10035	7.543594e-198	-0.0613781	0.027435	0.025	0.0551282	0.44726	20	CLDN23	0.688	0.94	0.891 - 0.992
cg04049253	11	NA	113958706	rs2606724	11	113957880	A	G	0.415507	0.0270728	0.0136577	0.0474527	-0.767525	0.0289204	3.416034e-155	-0.0352728	0.017844	0.048	0.048072	0.79922	17	ZBTB16	0.688	0.965	0.932 - 1
cg04055096	16	NA	49642818	rs933564	16	49657631	T	C	0.159046	0.00163751	0.0177902	0.926662	-0.436947	0.042597	1.09272e-24	-0.00374762	0.0407164	0.927	0.994043	0.493828	20	ZNF423	1	0.996	0.92 - 1.079
cg04055490	17	NA	8059012	rs11656359	17	8069021	T	C	0.32008	0.000423195	0.0161665	0.979116	0.724127	0.0320217	3.179686e-113	0.000584421	0.0223255	0.979	0.179056	0.112467	20	PER1	1	1.001	0.958 - 1.045
cg04055981	11	NA	115044050	rs11606837	11	115042837	C	T	0.505964	-0.0214539	0.0135977	0.114621	-0.548605	0.0309545	2.78782e-70	0.0391063	0.024884	0.116	0.295267	0.747776	20	CADM1	0.771	1.04	0.99 - 1.092
cg04066637	16	NA	8619943	rs1881351	16	8620483	G	A	0.150099	-0.0107314	0.0176341	0.542816	-0.868885	0.0425546	1.154752e-92	0.0123508	0.0203041	0.543	0.355506	0.154291	20	TMEM114	0.918	1.012	0.973 - 1.054
cg04077047	2	NA	75361945	rs12475818	2	75374265	T	G	0.500994	0.00799485	0.0136936	0.559329	0.585166	0.0307559	1.035854e-80	0.0136625	0.0234122	0.56	0.929529	0.881637	20	TACR1	0.918	1.014	0.968 - 1.061
cg04086445	6	NA	33290840	rs3106191	6	33280505	A	C	0.291252	0.0178947	0.014151	0.206031	-0.323621	0.0349778	2.199827e-20	-0.0552953	0.0441336	0.21	0.21024	0.114985	20	DAXX	0.851	0.946	0.868 - 1.032
cg04087740	3	NA	71804142	rs6777956	3	71854587	T	C	0.224652	0.00908072	0.014763	0.538489	-0.359254	0.0370444	3.076991e-22	-0.0252766	0.0411761	0.539	0.539304	0.487324	20	EIF4E3	0.918	0.975	0.899 - 1.057
cg04089887	13	NA	112574288	rs11618528	13	112571131	C	T	0.37674	-0.00576746	0.0141921	0.68446	-0.628091	0.0327778	7.67957e-82	0.00918253	0.0226007	0.685	0.312593	0.499475	20	SOX1	0.942	1.009	0.965 - 1.055
cg04099803	1	NA	81772036	rs11163246	1	81774119	C	T	0.50497	-0.0111381	0.0138387	0.420905	0.227613	0.0328906	4.507032e-12	-0.0489345	0.0612092	0.424	0.424022	0.0430537	17	LPHN2	0.907	0.952	0.845 - 1.074
cg04109276	3	NA	14347334	rs9814291	3	14346948	A	G	0.196819	0.0144738	0.0210724	0.492171	0.576765	0.038858	7.732273e-50	0.0250948	0.0365746	0.493	0.816063	0.517445	20	SLC6A6	0.913	1.025	0.954 - 1.102
cg04111102	1	NA	66153794	rs11208715	1	66154414	T	G	0.358847	0.015129	0.0136852	0.268943	0.714267	0.032967	4.281031e-104	0.0211812	0.0191847	0.27	0.600768	0.911879	20	PDE4B	0.873	1.021	0.984 - 1.061
cg04130427	9	NA	77113915	rs4745299	9	76823655	C	T	0.317097	0.00101326	0.0149769	0.94606	0.276298	0.0343543	8.796124e-16	0.00366727	0.0542076	0.946	0.946062	0.0518248	20	RORB	1	1.004	0.903 - 1.116
cg04136484	22	NA	40589892	rs62238014	22	40643466	G	A	0.12326	-0.000488184	0.0201419	0.980663	-0.284441	0.0486563	5.037561e-09	0.00171629	0.0708129	0.981	0.980664	0.460697	20	TNRC6B	1	1.002	0.872 - 1.151
cg04138502	3	NA	123167522	rs4678030	3	123176747	G	A	0.34493	-0.0184705	0.0139774	0.18635	0.58406	0.0322712	3.277219e-73	-0.0316243	0.0239952	0.188	0.187522	0.5888	20	ADCY5	0.83	0.969	0.924 - 1.016
cg04140974	6	NA	18387360	rs72832417	6	18393026	C	G	0.219682	0.000744807	0.0158549	0.962532	0.256973	0.0367623	2.746306e-12	0.00289838	0.0617	0.963	0.962533	0.92901	20	RNF144B	1	1.003	0.889 - 1.132
cg04158018	12	NA	54696210	rs79755767	12	54698408	A	G	0.0765408	-0.0493628	0.0229701	0.0316342	0.411948	0.0541883	2.912227e-14	-0.119828	0.0579447	0.039	0.0386433	0.65148	13	NFE2	0.688	0.887	0.792 - 0.994
cg04165759	1	NA	150448943	rs12023277	1	150466737	A	G	0.407555	0.00497653	0.0142362	0.726662	-0.738111	0.0315487	4.69712e-121	-0.00674225	0.0192895	0.727	0.707173	0.688218	20	TARS2	0.961	0.993	0.956 - 1.032
cg04169774	2	NA	239198437	rs11894491	2	239198325	A	G	0.304175	0.0261707	0.0161649	0.105451	0.544288	0.0327822	6.612963e-62	0.0480825	0.02984	0.107	0.32993	0.276236	20	PER2	0.757	1.049	0.99 - 1.112
cg04170065	16	NA	72153204	rs8044555	16	72152755	C	T	0.241551	-0.00205235	0.0161926	0.899141	0.589546	0.036201	1.254538e-59	-0.00348124	0.0274671	0.899	0.918516	0.204468	20	PMFBP1	1	0.997	0.944 - 1.052
cg04177244	10	NA	72973894	rs10999720	10	72947126	A	G	0.125249	-0.00429827	0.0200392	0.830163	-0.62965	0.0536834	9.056407e-32	0.00682644	0.0318313	0.83	0.920572	0.323668	20	UNC5B	0.985	1.007	0.946 - 1.072
cg04188351	11	NA	33744823	rs831628	11	33744845	C	G	0.203777	-0.00316258	0.0152834	0.836065	1.04381	0.0335827	4.243664e-212	-0.00302984	0.0146422	0.836	0.558548	0.839424	20	CD59	0.985	0.997	0.969 - 1.026
cg04202511	16	NA	68117991	rs8048034	16	68210604	G	A	0.176938	0.0131508	0.0173947	0.449635	0.517395	0.0410878	2.324049e-36	0.0254173	0.0336803	0.45	0.627297	0.224578	20	NFATC3	0.91	1.026	0.96 - 1.096
cg04212235	1	NA	150293070	rs1546211	1	150430972	T	C	0.177932	0.0139679	0.0173768	0.421498	-1.22918	0.0339939	2.703528e-286	-0.0113636	0.0141404	0.422	0.562298	0.166614	20	PRPF3	0.907	0.989	0.962 - 1.016
cg04222159	1	NA	204981786	rs6697344	1	204971485	A	C	0.272366	0.001414	0.0154268	0.926969	-0.295328	0.0352023	4.884243e-17	-0.0047879	0.0522393	0.927	0.630287	0.716142	20	NFASC	1	0.995	0.898 - 1.103
cg04230579	11	NA	97837652	rs35755060	11	97842031	A	C	0.026839	0.0469461	0.0355679	0.186868	-3.13813	0.0780202	0	-0.0149599	0.0113402	0.187	0.0775522	0.289813	20	CNTN5	0.83	0.985	0.963 - 1.007
cg04237338	17	NA	56739120	rs73315199	17	57044640	C	A	0.0258449	-0.0238004	0.0443069	0.591149	-0.858395	0.135399	2.301457e-10	0.0277266	0.051801	0.592	0.592475	0.8892	9	TEX14	0.919	1.028	0.929 - 1.138
cg04271445	10	NA	131450224	rs79858702	10	131456440	T	C	0.0168986	-0.0133383	0.043288	0.757984	1.18932	0.173177	6.526825e-12	-0.0112151	0.0364339	0.758	0.75822	0.47779	4	MGMT	0.97	0.989	0.921 - 1.062
cg04284192	7	NA	150671500	rs3800779	7	150671214	A	C	0.293241	0.010994	0.0148333	0.45859	0.557557	0.0329131	2.270824e-64	0.0197182	0.0266295	0.459	0.379806	0.0740418	20	KCNH2	0.91	1.02	0.968 - 1.075
cg04285019	8	NA	53301809	rs284800	8	53351137	C	T	0.297217	0.0133605	0.0146271	0.361028	-0.295565	0.035232	4.898045e-17	-0.0452032	0.049781	0.364	0.560358	0.987499	20	ST18	0.888	0.956	0.867 - 1.054
cg04285822	10	NA	93058549	rs2245518	10	93058242	A	C	0.270378	-0.00234147	0.0146649	0.873145	0.580749	0.0361725	5.273479e-58	-0.00403181	0.0252529	0.873	0.0613308	0.172267	20	PCGF5	0.995	0.996	0.948 - 1.047
cg04306992	1	NA	4712355	rs12405862	1	4711301	C	T	0.467197	0.0148378	0.0137833	0.281701	0.263347	0.0323044	3.578765e-16	0.0563432	0.0527934	0.286	0.285863	0.246149	20	AJAP1	0.876	1.058	0.954 - 1.173
cg04323925	10	NA	133742464	rs9419217	10	133758379	G	A	0.390656	0.0265496	0.0141136	0.0599534	0.185305	0.033617	3.543178e-08	0.143275	0.0804773	0.075	0.0750236	0.0685578	8	PPP2R2D	0.711	1.154	0.986 - 1.351
cg04326348	10	NA	125188817	rs9423346	10	125191112	C	T	0.415507	-0.00876966	0.0140271	0.531844	0.211543	0.0338356	4.050279e-10	-0.0414558	0.0666394	0.534	0.533882	0.423835	8	GPR26	0.918	0.959	0.842 - 1.093
cg04338735	16	NA	49501603	rs7191767	16	49523740	G	A	0.140159	-0.0142129	0.0222762	0.523454	0.291933	0.0478468	1.051304e-09	-0.0486854	0.0767219	0.526	0.525709	0.820784	8	C16orf78	0.918	0.952	0.82 - 1.107
cg04357789	6	NA	14933411	rs9296959	6	14930355	G	A	0.197813	-0.0190425	0.0173354	0.271997	-0.435447	0.0381285	3.30289e-30	0.043731	0.0399944	0.274	0.274206	0.941395	20	JARID2	0.876	1.045	0.966 - 1.13
cg04362960	10	NA	104952993	rs113430310	10	104788826	A	G	0.114314	-0.0145712	0.0263343	0.580047	0.745843	0.0502139	6.619354e-50	-0.0195365	0.0353326	0.58	0.67842	0.154858	20	NT5C2	0.919	0.981	0.915 - 1.051
cg04367197	11	NA	13300320	rs900144	11	13294268	C	T	0.426441	-0.0146465	0.0136426	0.283008	-0.443435	0.031494	5.042324e-45	0.0330296	0.030855	0.284	0.526832	0.759708	20	ARNTL	0.876	1.034	0.973 - 1.098
cg04367866	2	NA	66695875	rs17032103	2	66692508	T	C	0.107356	0.00441626	0.0222763	0.84285	0.756875	0.0484212	4.472076e-55	0.00583486	0.0294343	0.843	0.935193	0.422365	20	MEIS1	0.985	1.006	0.949 - 1.066
cg04384123	16	NA	24264559	rs17759268	16	24277639	G	T	0.271372	-0.0160042	0.0161931	0.322989	0.382274	0.0366549	1.828247e-25	-0.0418658	0.0425498	0.325	0.526216	0.35876	20	CACNG3	0.876	0.959	0.882 - 1.042
cg04387240	6	NA	166402699	rs73787125	6	166402814	A	G	0.0964215	0.000804205	0.0249208	0.974256	0.368629	0.0487257	3.867343e-14	0.00218161	0.0676047	0.974	0.974257	0.642666	20	LINC00473	1	1.002	0.878 - 1.144
cg04427437	3	NA	3081722	rs6802588	3	3081750	T	A	0.366799	0.00539376	0.0139706	0.699438	-0.226174	0.0321422	1.968901e-12	-0.0238479	0.0618622	0.7	0.699867	0.841614	14	CNTN4	0.948	0.976	0.865 - 1.102
cg04434244	6	NA	166232960	rs6935732	6	166227005	T	C	0.431412	0.0445447	0.0137298	0.00117706	-0.229994	0.0334333	6.019579e-12	-0.193678	0.0660024	0.003	0.00334187	0.343168	12	PDE10A	0.688	0.824	0.724 - 0.938
cg04436810	10	NA	131365343	rs4751101	10	131365239	T	G	0.0854871	-0.0191439	0.0196037	0.328794	0.334546	0.0590655	1.478989e-08	-0.0572235	0.0594625	0.336	0.335876	0.946887	11	MGMT	0.885	0.944	0.84 - 1.061
cg04436889	2	NA	11887322	rs893342	2	11904486	T	C	0.390656	0.00696901	0.013921	0.616645	-0.233649	0.0330124	1.466591e-12	-0.0298269	0.0597297	0.618	0.617523	0.874632	20	LPIN1	0.921	0.971	0.863 - 1.091
cg04453792	16	NA	23158863	rs4967971	16	23127173	C	T	0.0854871	0.0246371	0.0207318	0.234687	-0.554289	0.0617058	2.640352e-19	-0.0444481	0.0377284	0.239	0.238754	0.102241	20	USP31	0.856	0.957	0.888 - 1.03
cg04459447	8	NA	135487401	rs67816129	8	135496810	T	A	0.199801	0.0309217	0.0177675	0.0817973	-1.45225	0.0223677	0	-0.0212922	0.0122388	0.082	0.0808746	0.591419	20	ZFAT	0.734	0.979	0.956 - 1.003
cg04461028	2	NA	240184712	rs77894910	2	240215539	A	G	0.0487078	-0.0561278	0.0468358	0.230763	-0.636599	0.0807449	3.168765e-15	0.0881683	0.074417	0.236	0.236102	0.334748	14	HDAC4	0.856	1.092	0.944 - 1.264
cg04476531	20	NA	15460804	rs57938623	20	15441545	C	A	0.0397614	0.032832	0.0278003	0.237605	0.641962	0.0830229	1.055786e-14	0.0511432	0.0438074	0.243	0.243026	0.396214	18	MACROD2	0.859	1.052	0.966 - 1.147
cg04490037	7	NA	50633773	rs10240980	7	50651530	T	C	0.37674	-0.0125769	0.0146126	0.38941	0.468663	0.0323891	1.881181e-47	-0.0268357	0.0312344	0.39	0.22029	0.828481	20	DDC	0.898	0.974	0.916 - 1.035
cg04494136	10	NA	126703576	rs3824797	10	126708194	C	T	0.38171	0.00632191	0.0143456	0.65944	-0.655221	0.0314163	1.342656e-96	-0.00964852	0.0218992	0.66	0.301588	0.420573	20	CTBP2	0.934	0.99	0.949 - 1.034
cg04505252	6	NA	15244745	rs112724643	6	15162404	G	T	0.0954274	-0.0609689	0.0269362	0.0236076	0.278246	0.0477542	5.656036e-09	-0.219119	0.103855	0.035	0.0348712	0.214283	20	JARID2	0.688	0.803	0.655 - 0.985
cg04523291	3	NA	8809501	rs4686302	3	8809222	T	C	0.11829	-0.0117259	0.0200235	0.55814	0.299854	0.050259	2.428596e-09	-0.0391053	0.0670983	0.56	0.560024	0.303471	11	OXTR	0.918	0.962	0.843 - 1.097
cg04528218	16	NA	23161212	rs12443935	16	23162090	C	T	0.240557	0.00514689	0.0158911	0.746025	-0.277451	0.037955	2.671589e-13	-0.0185506	0.0573316	0.746	0.746265	0.380064	20	USP31	0.966	0.982	0.877 - 1.098
cg04539957	20	NA	44650068	rs17577	20	44643111	A	G	0.17495	-0.0346085	0.0185392	0.0619331	0.810656	0.044082	1.587231e-75	-0.0426919	0.0229869	0.063	0.101282	0.35643	20	SLC12A5	0.698	0.958	0.916 - 1.002
cg04546899	2	NA	54196757	rs1477258	2	54227168	A	T	0.429423	-0.0123862	0.013641	0.363872	0.504999	0.0318638	1.43516e-56	-0.0245272	0.0270562	0.365	0.700447	0.735935	20	PSME4	0.888	0.976	0.925 - 1.029
cg04553446	20	NA	16554232	rs6034539	20	16560330	A	G	0.124254	-0.00758994	0.0190224	0.689893	0.557454	0.0495157	2.11204e-29	-0.0136154	0.0341451	0.69	0.268435	0.821681	20	KIF16B	0.942	0.986	0.923 - 1.055
cg04555771	3	NA	50540137	rs4688712	3	50575898	C	T	0.124254	-0.0213525	0.018415	0.246246	-0.300306	0.0453955	3.707621e-11	0.0711026	0.0622557	0.253	0.25341	0.350515	14	CACNA2D2	0.865	1.074	0.95 - 1.213
cg04561224	7	NA	44080452	rs5006232	7	44098907	C	G	0.0596421	0.0336814	0.0282322	0.232864	0.34033	0.0618852	3.811355e-08	0.0989669	0.0848849	0.244	0.243657	0.583279	20	RASA4	0.859	1.104	0.935 - 1.304
cg04565255	13	NA	77565759	rs636646	13	77594330	G	C	0.257455	0.0209299	0.0155114	0.177233	-0.895072	0.0357402	2.038741e-138	-0.0233835	0.0173549	0.178	0.582674	0.556909	20	CLN5	0.825	0.977	0.944 - 1.011
cg04572085	16	NA	22960211	rs72770585	16	22964808	C	G	0.0467197	0.0136219	0.0229026	0.551994	1.04225	0.076024	8.912035e-43	0.0130697	0.0219949	0.552	0.0766218	0.0135347	20	USP31	0.918	1.013	0.97 - 1.058
cg04573500	17	NA	55444427	rs792370	17	55444438	A	T	0.00795229	0.0377547	0.0546926	0.490001	1.45177	0.136539	2.101371e-26	0.026006	0.0377523	0.491	0.490913	0.411708	4	MSI2	0.913	1.026	0.953 - 1.105
cg04586622	2	NA	25135609	rs10206196	2	25137323	C	T	0.432406	-0.01783	0.013908	0.199844	0.863846	0.0284076	4.17969e-203	-0.0206403	0.0161144	0.2	0.207331	0.819047	20	ADCY3	0.851	0.98	0.949 - 1.011
cg04589761	3	NA	186022299	rs2268819	3	186022133	G	A	0.292247	-0.00183418	0.015062	0.903077	-0.407394	0.0359965	1.073798e-29	0.00450222	0.0369737	0.903	0.903083	0.138174	7	DGKG	1	1.005	0.934 - 1.08
cg04589828	12	NA	34495086	rs11494599	12	34644058	T	C	0.387674	-0.0231728	0.0137181	0.0911785	0.200187	0.0336181	2.604966e-09	-0.115756	0.0712303	0.104	0.104143	0.28636	6	ALG10	0.757	0.891	0.775 - 1.024
cg04591709	8	NA	102235927	rs1447013	8	102220016	C	T	0.345924	0.0123622	0.0144016	0.390677	-0.291205	0.0339664	1.00528e-17	-0.0424519	0.0497024	0.393	0.393038	0.0383885	20	ZNF706	0.899	0.958	0.869 - 1.057
cg04596060	12	NA	114404600	rs16943542	12	114406301	T	C	0.027833	0.0142757	0.0478598	0.765488	1.151	0.156157	1.696582e-13	0.0124029	0.0416152	0.766	0.765674	0.058235	10	RBM19	0.972	1.012	0.933 - 1.099
cg04599026	7	NA	96634763	rs2016644	7	96596049	T	C	0.105368	0.00576918	0.024016	0.810158	-0.287996	0.0485291	2.947317e-09	-0.0200322	0.0834583	0.81	0.81031	0.0627456	3	DLX6	0.984	0.98	0.832 - 1.154
cg04607131	1	NA	19990783	rs1883565	1	20008507	C	T	0.340954	-0.0228931	0.014878	0.123872	0.245468	0.034073	5.839366e-13	-0.0932631	0.0619778	0.132	0.132381	0.86731	20	HTR6	0.785	0.911	0.807 - 1.029
cg04613734	8	NA	116663921	rs2737253	8	116663922	A	G	0.313121	-0.0100908	0.0137787	0.463956	-1.35597	0.0177998	0	0.00744175	0.010162	0.464	0.230855	0.114639	20	TRPS1	0.91	1.007	0.988 - 1.028
cg04617914	6	NA	41512853	rs913074	6	41538545	C	T	0.304175	0.0147713	0.0145236	0.309127	0.424848	0.034337	3.663389e-35	0.0347684	0.0343007	0.311	0.508901	0.487269	20	FOXP4	0.876	1.035	0.968 - 1.107
cg04619854	2	NA	24162667	rs12988200	2	24100770	T	A	0.251491	-0.0123512	0.0149401	0.408399	0.241614	0.0367702	5.000799e-11	-0.0511195	0.062322	0.412	0.412075	0.575418	20	UBXN2A	0.907	0.95	0.841 - 1.074
cg04636920	22	NA	35946739	rs742202	22	35946750	A	C	0.442346	-0.00815702	0.0137526	0.553097	0.30577	0.031626	4.111154e-22	-0.026677	0.0450615	0.554	0.553842	0.159784	20	RASD2	0.918	0.974	0.891 - 1.064
cg04643690	15	NA	60907749	rs34486828	15	60908507	C	T	0.111332	-0.0220977	0.0196337	0.260378	-1.08934	0.0442083	4.573688e-134	0.0202853	0.0180422	0.261	0.494903	0.025866	20	RORA	0.867	1.02	0.985 - 1.057
cg04652943	2	NA	3750565	rs11123613	2	3751091	C	A	0.481113	-0.00696841	0.0137837	0.61317	0.529528	0.0310957	5.006274e-65	-0.0131597	0.0260416	0.613	0.89643	0.304033	20	ALLC	0.92	0.987	0.938 - 1.039
cg04654363	8	NA	8581213	rs555617	8	8592845	C	G	0.440358	0.00798285	0.0136094	0.557493	-0.240358	0.0324325	1.253328e-13	-0.0332124	0.0567985	0.559	0.558722	0.999874	20	CLDN23	0.918	0.967	0.865 - 1.081
cg04656101	20	NA	44645014	rs3918253	20	44639511	C	T	0.457256	-0.0130828	0.0136049	0.336238	-0.254291	0.0336312	3.994488e-14	0.0514481	0.0539322	0.34	0.340114	0.35261	20	SLC12A5	0.887	1.053	0.947 - 1.17
cg04658021	17	NA	8056967	rs1150	17	8062583	A	G	0.319085	0.000505406	0.0161726	0.97507	0.197748	0.0343704	8.744457e-09	0.00255581	0.0817851	0.975	0.97507	0.158342	20	PER1	1	1.003	0.854 - 1.177
cg04676771	1	NA	91176081	rs10922945	1	91514160	A	T	0.378728	-0.0137614	0.0138589	0.320727	-0.193767	0.0324811	2.438408e-09	0.0710204	0.0725076	0.327	0.327338	0.345373	20	BARHL2	0.876	1.074	0.931 - 1.238
cg04678219	20	NA	16554259	rs6034539	20	16560330	A	G	0.124254	-0.00758994	0.0190224	0.689893	0.441576	0.0490979	2.388685e-19	-0.0171883	0.0431208	0.69	0.690182	0.787374	20	KIF16B	0.942	0.983	0.903 - 1.07
cg04682135	3	NA	157260764	rs73873905	3	157371775	C	T	0.279324	-0.0097627	0.0143945	0.49763	0.538503	0.0362044	4.866208e-50	-0.0181293	0.0267584	0.498	0.0796495	0.0243679	20	C3orf55	0.913	0.982	0.932 - 1.035
cg04690319	11	NA	113604277	rs74839092	11	113626043	A	T	0.0904573	0.0159922	0.0239428	0.504176	-0.378256	0.0530478	1.000252e-12	-0.0422788	0.063575	0.506	0.506036	0.808564	20	TMPRSS5	0.915	0.959	0.846 - 1.086
cg04704294	1	NA	66257822	rs11208743	1	66242820	T	C	0.329026	0.0158667	0.0139521	0.255443	0.821612	0.0306521	2.871848e-158	0.0193117	0.0169967	0.256	0.199311	0.832504	20	PDE4B	0.865	1.019	0.986 - 1.054
cg04715525	13	NA	107220655	rs7337785	13	107225643	G	A	0.299205	0.00634888	0.0150824	0.673794	0.454395	0.0334111	3.998576e-42	0.0139722	0.0332082	0.674	0.673941	0.206864	19	ARGLU1	0.937	1.014	0.95 - 1.082
cg04736351	14	NA	57274550	rs1123285	14	57274519	G	C	0.349901	-0.000202126	0.014327	0.988744	0.243064	0.0347144	2.526715e-12	-0.000831575	0.0589435	0.989	0.988744	0.721265	19	OTX2	1	0.999	0.89 - 1.122
cg04737283	3	NA	36805426	rs7616859	3	36805846	A	C	0.493042	0.00836978	0.0135985	0.538229	-0.226501	0.0334272	1.23586e-11	-0.0369525	0.0602844	0.54	0.539897	0.145518	15	DCLK3	0.918	0.964	0.856 - 1.085
cg04738028	6	NA	15509388	rs16876291	6	15363384	A	G	0.0427435	-0.00632221	0.02558	0.804789	-0.640996	0.086615	1.356484e-13	0.0098631	0.0399289	0.805	0.827052	0.842247	14	JARID2	0.984	1.01	0.934 - 1.092
cg04764907	10	NA	126842580	rs1693655	10	126843661	C	T	0.252485	-0.0196099	0.0157562	0.213285	-0.734793	0.0368236	1.372359e-88	0.0266876	0.0214847	0.214	0.731344	0.868835	20	CTBP2	0.852	1.027	0.985 - 1.071
cg04766779	17	NA	30596481	rs7224044	17	30597069	T	G	0.299205	-0.0310294	0.0145309	0.0327277	0.674585	0.0346086	1.287477e-84	-0.0459978	0.0216694	0.034	0.249957	0.942219	20	RHBDL3	0.688	0.955	0.915 - 0.996
cg04768935	2	NA	66659474	rs58966835	2	66650774	C	T	0.027833	0.0283471	0.0359613	0.430541	0.981212	0.106551	3.296023e-20	0.0288899	0.0367839	0.432	0.432222	0.914075	20	MEIS1	0.907	1.029	0.958 - 1.106
cg04794662	3	NA	71178485	rs34925588	3	71178506	T	C	0.195825	0.0376618	0.0171153	0.0277732	0.256811	0.0422579	1.222714e-09	0.146652	0.0708798	0.039	0.0136141	0.220276	13	FOXP1	0.688	1.158	1.008 - 1.331
cg04810656	3	NA	138196760	rs187616985	3	138865485	G	C	0.00596421	-0.0549598	0.0791882	0.487657	-1.38983	0.178493	6.890989e-15	0.0395442	0.0572027	0.489	0.489377	0.00627336	3	ESYT3	0.913	1.04	0.93 - 1.164
cg04839131	7	NA	150644715	rs2968863	7	150623137	T	C	0.256461	-0.0285685	0.0179866	0.112214	0.32342	0.0353171	5.305177e-20	-0.0883324	0.056444	0.118	0.117593	0.0091823	20	KCNH2	0.771	0.915	0.82 - 1.023
cg04843568	5	NA	87389026	rs6877822	5	87397560	G	A	0.22167	0.0165328	0.0195768	0.398385	-1.42454	0.02666	0	-0.0116057	0.0137443	0.398	0.308013	0.141434	20	TMEM161B	0.903	0.988	0.962 - 1.015
cg04845615	6	NA	37667555	rs6937280	6	37671922	T	G	0.49503	0.0113025	0.0138483	0.414406	0.365057	0.0322289	9.643642e-30	0.0309609	0.038033	0.416	0.532734	0.281938	20	MDGA1	0.907	1.031	0.957 - 1.111
cg04848957	2	NA	44316695	rs7599539	2	44317831	G	C	0.189861	-0.0144772	0.0186644	0.437951	0.47125	0.0390571	1.603424e-33	-0.0307208	0.0396879	0.439	0.676808	0.122173	20	PPM1B	0.907	0.97	0.897 - 1.048
cg04852143	11	NA	115024403	rs189708664	11	115024462	A	G	0.00994036	-0.0859364	0.0672674	0.201414	-0.909207	0.130593	3.351054e-12	0.094518	0.07522	0.209	0.208915	0.536345	4	CADM1	0.851	1.099	0.948 - 1.274
cg04862289	1	NA	204966208	rs16854920	1	204966170	C	T	0.343936	0.00396851	0.0150304	0.791755	0.274742	0.033941	5.741356e-16	0.0144445	0.0547365	0.792	0.791863	0.838133	20	NFASC	0.984	1.015	0.911 - 1.129
cg04862340	16	NA	6534204	rs4141040	16	6502734	C	G	0.162028	0.00121582	0.0185175	0.94765	-0.322488	0.045229	1.002828e-12	-0.00377012	0.0574231	0.948	0.82468	0.40813	20	RBFOX1	1	0.996	0.89 - 1.115
cg04870460	1	NA	146644887	rs12144240	1	146654506	C	T	0.497018	0.00182651	0.0138173	0.894834	-0.285715	0.0322319	7.695795e-19	-0.00639278	0.0483659	0.895	0.724537	0.947945	20	PRKAB2	1	0.994	0.904 - 1.092
cg04876500	10	NA	131367623	rs117073319	10	131393168	A	G	0.0477137	-0.0094913	0.0406053	0.815183	-0.418105	0.0757	3.329266e-08	0.0227008	0.0972045	0.815	0.815345	0.783847	20	MGMT	0.984	1.023	0.846 - 1.238
cg04881814	17	NA	50236572	rs2970047	17	50254327	A	G	0.327038	0.0215522	0.0158409	0.173659	-0.352782	0.0339672	2.872372e-25	-0.0610921	0.0452864	0.177	0.177332	0.0395685	20	CA10	0.825	0.941	0.861 - 1.028
cg04897900	3	NA	157245108	rs148958688	3	157354434	G	A	0.0139165	-0.0317332	0.0623816	0.610966	-2.53169	0.13145	1.170624e-82	0.0125344	0.0246489	0.611	0.803324	0.69567	15	C3orf55	0.919	1.013	0.965 - 1.063
cg04908625	3	NA	123166882	rs4678030	3	123176747	G	A	0.34493	-0.0184705	0.0139774	0.18635	0.198653	0.03369	3.713179e-09	-0.0929787	0.0721062	0.197	0.197235	0.670812	13	ADCY5	0.847	0.911	0.791 - 1.05
cg04914562	1	NA	62207459	rs74867007	1	62221568	C	G	0.0506958	-0.0175428	0.0287334	0.541506	-0.703115	0.05959	3.939819e-32	0.0249501	0.0409205	0.542	0.268597	0.0650449	20	INADL	0.918	1.025	0.946 - 1.111
cg04920474	2	NA	44395004	rs11679892	2	44391617	C	G	0.398608	0.00759709	0.013657	0.578021	-0.743559	0.0316083	2.310161e-122	-0.0102172	0.0183722	0.578	0.203776	0.0171282	20	PPM1B	0.919	0.99	0.955 - 1.026
cg04926193	10	NA	497316	rs4881327	10	515299	G	C	0.0347913	-0.0235423	0.0637147	0.711758	1.47222	0.099878	3.560283e-49	-0.0159911	0.0432917	0.712	0.410211	0.951938	20	DIP2C	0.956	0.984	0.904 - 1.071
cg04929932	1	NA	91195683	rs36018711	1	91209124	G	A	0.0854871	0.0260192	0.0314154	0.40754	-0.355839	0.0519862	7.654213e-12	-0.0731207	0.0889294	0.411	0.410944	0.603086	7	BARHL2	0.907	0.929	0.781 - 1.106
cg04941313	2	NA	66770400	rs2300480	2	66781708	C	T	0.274354	-0.00113341	0.0148344	0.939098	-0.69417	0.0348281	2.176705e-88	0.00163276	0.0213701	0.939	0.939098	0.994288	20	MEIS1	1	1.002	0.961 - 1.044
cg04962480	8	NA	101962118	rs3134359	8	101958568	G	C	0.439364	-0.0172457	0.0136173	0.20535	0.610226	0.0311092	1.137626e-85	-0.0282612	0.0223616	0.206	0.0889594	0.246595	20	YWHAZ	0.851	0.972	0.93 - 1.016
cg04976759	13	NA	112669393	rs1745036	13	112674974	A	G	0.459245	0.000823077	0.01365	0.951918	-0.9768	0.0267467	5.268177e-292	-0.000842626	0.0139742	0.952	0.871799	0.187935	20	SOX1	1	0.999	0.972 - 1.027
cg04977602	5	NA	35230728	rs4385185	5	35268770	T	A	0.218688	0.00556552	0.0158107	0.724831	-0.241979	0.0385214	3.349732e-10	-0.023	0.0654417	0.725	0.725244	0.538815	20	PRLR	0.961	0.977	0.86 - 1.111
cg04990190	16	NA	73096894	rs7404072	16	73096750	C	T	0.27833	0.000757746	0.0152038	0.960251	-0.39766	0.036648	1.977069e-27	-0.00190551	0.0382336	0.96	0.960251	0.891277	20	ZFHX3	1	0.998	0.926 - 1.076
cg05012902	17	NA	8065517	rs117019271	17	8565403	C	T	0.0178926	0.0134199	0.0564329	0.812034	0.647599	0.0860433	5.214475e-14	0.0207225	0.0871852	0.812	0.0770759	0.240765	7	VAMP2	0.984	1.021	0.861 - 1.211
cg05022789	8	NA	135469681	rs9324581	8	135553329	G	T	0.506958	-0.0279718	0.0136205	0.0400092	0.178935	0.0324307	3.439361e-08	-0.156324	0.0812216	0.054	0.0542724	0.137678	20	ZFAT	0.698	0.855	0.729 - 1.003
cg05024627	7	NA	14942815	rs40628	7	14988867	G	A	0.402584	0.0135927	0.0147203	0.3558	0.18956	0.0321288	3.634873e-09	0.0717065	0.0786003	0.362	0.361615	0.390417	20	DGKB	0.888	1.074	0.921 - 1.253
cg05031448	5	NA	173764100	rs2964101	5	173763356	A	C	0.492048	0.0117721	0.0139801	0.399754	0.289658	0.0325092	5.102287e-19	0.0406414	0.0484793	0.402	0.692103	0.541408	12	HMP19	0.903	1.041	0.947 - 1.145
cg05033389	1	NA	15170397	rs6704465	1	15138001	A	G	0.176938	0.00570076	0.0179757	0.75114	0.329637	0.0417694	2.977777e-15	0.017294	0.0545758	0.751	0.881163	0.927404	20	KAZN	0.966	1.017	0.914 - 1.132
cg05046721	1	NA	15208255	rs7525175	1	15210141	A	T	0.487078	-0.00249762	0.0136636	0.85496	0.207303	0.0328445	2.760412e-10	-0.0120481	0.0659387	0.855	0.85502	0.75708	15	KAZN	0.993	0.988	0.868 - 1.124
cg05058758	2	NA	143784246	rs168476	2	143780332	T	A	0.27833	-0.00417692	0.0147	0.7763	0.798147	0.0336961	4.951804e-124	-0.00523327	0.018419	0.776	0.675685	0.896979	20	ARHGAP15	0.977	0.995	0.96 - 1.031
cg05059607	17	NA	65488100	rs2916150	17	65500030	A	G	0.233598	0.0182999	0.0154311	0.235658	-0.34944	0.0363517	7.062276e-22	-0.0523692	0.0444942	0.239	0.310528	0.326275	20	PITPNC1	0.856	0.949	0.87 - 1.035
cg05090351	10	NA	126851162	rs6597884	10	126851174	C	T	0.420477	-0.0103838	0.0142059	0.46481	1.0891	0.0249256	0	-0.00953432	0.0130456	0.465	0.960061	0.968943	20	CTBP2	0.91	0.991	0.966 - 1.016
cg05093576	17	NA	54263750	rs17212886	17	54187496	A	G	0.111332	0.0108399	0.0188609	0.565475	-0.300168	0.0498207	1.691366e-09	-0.0361127	0.0631196	0.567	0.567233	0.6602	11	ANKFN1	0.919	0.965	0.852 - 1.092
cg05098381	3	NA	71301786	rs62247677	3	71294579	A	G	0.0795229	-0.020809	0.0319891	0.515367	0.525693	0.0659962	1.645504e-15	-0.039584	0.0610539	0.517	0.516762	0.919494	20	FOXP1	0.915	0.961	0.853 - 1.083
cg05107228	2	NA	240205170	rs67858464	2	240237591	C	T	0.228628	-0.00698775	0.0148521	0.638006	0.251675	0.0380494	3.730214e-11	-0.027765	0.0591622	0.639	0.783328	0.33192	18	HDAC4	0.926	0.973	0.866 - 1.092
cg05116382	11	NA	66327000	rs12577111	11	66438074	A	G	0.486083	-0.00398737	0.013676	0.770623	0.224038	0.0324773	5.262559e-12	-0.0177977	0.0610976	0.771	0.770822	0.00506088	20	CTSF	0.975	0.982	0.871 - 1.107
cg05123263	10	NA	131223404	rs1762450	10	131240038	T	A	0.16004	-0.0187142	0.017108	0.274005	0.30146	0.0406256	1.167345e-13	-0.0620786	0.0573639	0.279	0.279168	0.424167	17	MGMT	0.876	0.94	0.84 - 1.052
cg05126388	16	NA	49670144	rs3803665	16	49672520	G	A	0.425447	0.0231169	0.0136658	0.0907246	0.667475	0.0308269	5.773954e-104	0.0346334	0.0205363	0.092	0.0557374	0.761947	20	ZNF423	0.734	1.035	0.994 - 1.078
cg05134736	12	NA	378771	rs570644	12	375295	G	A	0.187873	0.0221578	0.0217187	0.307625	1.68249	0.0230062	0	0.0131697	0.0129099	0.308	0.378507	0.552129	20	SLC6A13	0.876	1.013	0.988 - 1.039
cg05135156	1	NA	184355420	rs7536226	1	184341562	C	T	0.380716	-0.00210675	0.0137837	0.878522	0.451484	0.0336104	3.882035e-41	-0.00466628	0.0305317	0.879	0.813626	0.872754	20	C1orf21	0.998	0.995	0.938 - 1.057
cg05136476	3	NA	53190709	rs35292588	3	53184856	A	G	0.16998	-0.0110527	0.0194308	0.569476	0.563006	0.0401732	1.271381e-44	-0.0196316	0.034541	0.57	0.569793	0.28758	20	PRKCD	0.919	0.981	0.916 - 1.049
cg05138953	20	NA	16556877	rs6135798	20	16545359	A	T	0.444334	0.0195063	0.0136412	0.15273	-0.264524	0.0324136	3.325472e-16	-0.0737412	0.0523546	0.159	0.158984	0.933774	20	KIF16B	0.825	0.929	0.838 - 1.029
cg05143694	7	NA	132299913	rs6969229	7	132274838	A	G	0.0357853	0.0409599	0.028555	0.151452	1.26805	0.138839	6.647475e-20	0.0323016	0.0227949	0.156	0.0415903	0.30197	5	PLXNA4	0.825	1.033	0.988 - 1.08
cg05179529	14	NA	74551516	rs10150705	14	74589646	T	C	0.190855	-0.0048643	0.0194064	0.802081	0.617993	0.0405384	1.787808e-52	-0.00787113	0.0314066	0.802	0.834381	0.974742	20	LIN52	0.984	0.992	0.933 - 1.055
cg05196187	10	NA	72677504	rs827312	10	72688851	C	T	0.136183	-0.0115653	0.0216023	0.592392	0.348672	0.0504805	4.947805e-12	-0.0331695	0.0621417	0.593	0.593499	0.344491	20	PCBD1	0.919	0.967	0.856 - 1.093
cg05210668	22	NA	35937316	rs4821412	22	35926387	A	G	0.260437	0.00154541	0.0148367	0.917041	0.250546	0.0374007	2.099306e-11	0.00616818	0.0592247	0.917	0.499305	0.288819	17	RASD2	1	1.006	0.896 - 1.13
cg05232889	7	NA	114055419	rs1450831	7	113778481	C	G	0.122266	0.00351959	0.0204753	0.863521	-0.336483	0.0468384	6.774284e-13	-0.0104599	0.0608683	0.864	0.973908	0.587513	20	FOXP2	0.994	0.99	0.878 - 1.115
cg05237503	11	NA	33797161	rs7125621	11	33806361	T	C	0.388668	-0.0257099	0.0149698	0.0858968	-1.30852	0.0187606	0	0.0196481	0.0114437	0.086	0.0238696	0.34911	20	FBXO3	0.734	1.02	0.997 - 1.043
cg05247640	17	NA	8067776	rs77904575	17	8121295	C	G	0.0407555	0.0109762	0.0376379	0.770572	0.817351	0.0782586	1.55715e-25	0.013429	0.0460666	0.771	0.770659	0.0496112	20	VAMP2	0.975	1.014	0.926 - 1.109
cg05251593	17	NA	55517831	rs12949016	17	55508711	A	G	0.0666004	-0.00918937	0.0265143	0.728906	0.331793	0.0585537	1.457699e-08	-0.0276961	0.0800616	0.729	0.729391	0.229181	14	MSI2	0.963	0.973	0.831 - 1.138
cg05263760	6	NA	12845743	rs9381451	6	12863621	C	T	0.0675944	0.0110931	0.0259868	0.669471	0.29198	0.051056	1.072703e-08	0.0379927	0.0892496	0.67	0.670334	0.074423	20	PHACTR1	0.935	1.039	0.872 - 1.237
cg05265143	7	NA	151599766	rs4272280	7	151598925	A	G	0.431412	-0.0232493	0.0141211	0.0996768	-0.19666	0.0332779	3.42885e-09	0.118221	0.0745393	0.113	0.112735	0.0121555	19	PRKAG2	0.76	1.125	0.973 - 1.303
cg05304507	6	NA	116381966	rs1999929	6	116381994	C	T	0.405567	0.000315999	0.0139073	0.981872	0.869815	0.0281223	4.764622e-210	0.000363294	0.0159888	0.982	0.98616	0.535778	20	FRK	1	1	0.97 - 1.032
cg05306225	8	NA	4848947	rs13269289	8	4843924	A	G	0.329026	0.000150843	0.0148611	0.991901	0.234409	0.0337225	3.624699e-12	0.000643505	0.0633984	0.992	0.991901	0.940908	20	CSMD1	1	1.001	0.884 - 1.133
cg05308233	10	NA	104796373	rs12570528	10	104830210	G	A	0.213718	-0.0106907	0.0163652	0.51359	-0.587773	0.0395722	6.634208e-50	0.0181885	0.0278696	0.514	0.285516	0.116916	20	NT5C2	0.915	1.018	0.964 - 1.076
cg05315796	3	NA	52349193	rs7618915	3	52279594	A	G	0.353877	0.0183975	0.0140432	0.190174	0.377465	0.0339393	9.82988e-29	0.0487396	0.0374612	0.193	0.193235	0.341792	20	DNAH1	0.836	1.05	0.976 - 1.13
cg05323448	10	NA	125318681	rs67617678	10	125320939	A	G	0.105368	-0.0171684	0.0221104	0.437462	-0.943163	0.045334	3.919033e-96	0.018203	0.0234591	0.438	0.870236	0.146118	20	GPR26	0.907	1.018	0.973 - 1.066
cg05336292	10	NA	466338	rs7896737	10	465649	T	C	0.360835	0.017396	0.0137539	0.205941	-0.268549	0.032532	1.519958e-16	-0.0647777	0.0518132	0.211	0.211221	0.402912	20	DIP2C	0.851	0.937	0.847 - 1.037
cg05346440	16	NA	22960130	rs72770585	16	22964808	C	G	0.0467197	0.0136219	0.0229026	0.551994	0.539454	0.0768074	2.164371e-12	0.0252513	0.0426071	0.553	0.553413	0.0370187	20	USP31	0.918	1.026	0.943 - 1.115
cg05361262	9	NA	38067597	rs60510358	9	38001902	T	C	0.464215	-0.00252723	0.013659	0.853211	-0.221147	0.0322763	7.297615e-12	0.0114278	0.0617867	0.853	0.853264	0.691661	20	SHB	0.991	1.011	0.896 - 1.142
cg05366050	4	NA	164092065	rs1382656	4	164092066	A	G	0.242545	0.0312719	0.0180591	0.0833373	-1.28633	0.023986	0	-0.0243109	0.0140465	0.083	0.243776	0.427933	20	NAF1	0.734	0.976	0.949 - 1.003
cg05370193	1	NA	21551575	rs2038090	1	21551550	C	A	0.290258	-0.00465321	0.0149228	0.755178	0.401453	0.0352996	5.717276e-30	-0.0115909	0.037186	0.755	0.926334	0.614424	20	EIF4G3	0.968	0.988	0.919 - 1.063
cg05384123	3	NA	71294341	rs4055824	3	71292039	A	G	0.251491	0.0204919	0.0144891	0.157275	-0.242378	0.0372517	7.692338e-11	-0.0845451	0.0611748	0.167	0.382173	0.51242	8	FOXP1	0.825	0.919	0.815 - 1.036
cg05395947	6	NA	148881309	rs80247120	6	148877376	T	C	0.0467197	-0.0130344	0.028	0.641563	0.400091	0.0663561	1.645132e-09	-0.0325786	0.0701923	0.643	0.642552	0.0767373	8	SASH1	0.927	0.968	0.844 - 1.111
cg05398967	14	NA	62280172	rs217665	14	62278908	T	C	0.130219	-0.012959	0.0192266	0.500302	0.491174	0.0481029	1.772357e-24	-0.0263837	0.0392294	0.501	0.501233	0.999848	20	SNAPC1	0.913	0.974	0.902 - 1.052
cg05407459	16	NA	8619531	rs1881353	16	8620394	T	A	0.329026	0.000663359	0.014438	0.963354	-0.592975	0.0339212	2.001515e-68	-0.0011187	0.0243485	0.963	0.818362	0.0734818	20	TMEM114	1	0.999	0.952 - 1.048
cg05431670	6	NA	33290873	rs3106191	6	33280505	A	C	0.291252	0.0178947	0.014151	0.206031	1.04429	0.0295257	5.170066e-274	0.0171358	0.0135596	0.206	0.106637	0.0676578	20	DAXX	0.851	1.017	0.991 - 1.045
cg05460571	8	NA	8630364	rs506960	8	8630269	C	A	0.349901	-0.00819704	0.014268	0.565626	-0.338679	0.0338461	1.427678e-23	0.0242029	0.0421977	0.566	0.558763	0.821632	20	CLDN23	0.919	1.024	0.943 - 1.113
cg05464302	1	NA	152083029	rs6680866	1	152022989	G	A	0.187873	-0.0117084	0.0171686	0.49526	0.225935	0.0375462	1.771037e-09	-0.051822	0.0764755	0.498	0.498007	0.263622	19	TCHH	0.913	0.949	0.817 - 1.103
cg05471495	2	NA	101369330	rs13026445	2	101367062	C	G	0.426441	0.0134065	0.0142898	0.348149	0.531455	0.0312136	5.230759e-65	0.025226	0.0269288	0.349	0.562775	0.537429	20	NPAS2	0.887	1.026	0.973 - 1.081
cg05475524	11	NA	66326798	rs2444846	11	66266706	T	C	0.38668	-0.0236929	0.0144135	0.100218	-0.259002	0.0326361	2.08736e-15	0.0914778	0.0568314	0.107	0.107478	0.00118698	20	CTSF	0.757	1.096	0.98 - 1.225
cg05481961	3	NA	23170838	rs76388929	3	23170839	A	G	0.0367793	0.0327715	0.0415906	0.430723	-3.06249	0.0577504	0	-0.0107009	0.0135822	0.431	0.843726	0.57532	20	UBE2E2	0.907	0.989	0.963 - 1.016
cg05482956	11	NA	16635016	rs12223732	11	16780116	C	T	0.183897	-0.00540064	0.018759	0.773426	0.288386	0.0403368	8.711686e-13	-0.0187271	0.0651009	0.774	0.773605	0.317751	14	SOX6	0.975	0.981	0.864 - 1.115
cg05495351	2	NA	51259693	rs7559936	2	51212752	C	A	0.439364	-0.00358715	0.0137112	0.793613	0.392999	0.0324919	1.118486e-33	-0.00912764	0.0348968	0.794	0.133933	0.191562	20	NRXN1	0.984	0.991	0.925 - 1.061
cg05495790	10	NA	743286	rs7092412	10	429932	T	C	0.358847	0.0230581	0.013771	0.0940529	-0.20116	0.0331572	1.304382e-09	-0.114626	0.0710174	0.107	0.24345	0.499138	20	DIP2C	0.757	0.892	0.776 - 1.025
cg05497652	7	NA	101377263	rs74355610	7	101376839	G	A	0.115308	0.0420002	0.0265104	0.113127	0.404291	0.0573676	1.823178e-12	0.103886	0.0672091	0.122	0.293691	0.249166	19	CUX1	0.778	1.109	0.973 - 1.266
cg05512100	7	NA	32109997	rs715454	7	32115042	T	C	0.214712	0.000410472	0.0149328	0.978071	1.02076	0.0349648	2.316334e-187	0.000402124	0.0146291	0.978	0.587928	0.387031	20	PDE1C	1	1	0.972 - 1.03
cg05525743	19	NA	30716524	rs60748939	19	30712294	G	C	0.240557	0.00906716	0.0166854	0.586842	0.269846	0.0384352	2.205978e-12	0.0336013	0.062018	0.588	0.587958	0.772863	20	ZNF536	0.919	1.034	0.916 - 1.168
cg05571970	6	NA	166422182	rs9348064	6	166436895	A	C	0.476143	-0.00901067	0.0139537	0.518438	-0.190622	0.0322476	3.396129e-09	0.0472698	0.0736363	0.521	0.520915	0.229161	20	LINC00473	0.916	1.048	0.908 - 1.211
cg05576795	5	NA	173617174	rs10462902	5	173616437	T	C	0.175944	0.0175507	0.0190092	0.355864	-0.32688	0.0413056	2.498391e-15	-0.0536915	0.0585479	0.359	0.359114	0.292571	13	HMP19	0.888	0.948	0.845 - 1.063
cg05586863	16	NA	5911262	rs1436383	16	5911287	G	C	0.157058	0.0170132	0.0198861	0.392257	0.693379	0.0450582	1.954174e-53	0.0245367	0.0287243	0.393	0.692437	0.274539	20	RBFOX1	0.899	1.025	0.969 - 1.084
cg05597836	7	NA	96655566	rs1207735	7	96655726	T	C	0.333002	0.00795499	0.0148269	0.591596	0.388936	0.0342955	8.244564e-30	0.0204532	0.0381643	0.592	0.592011	0.379256	20	DLX5	0.919	1.021	0.947 - 1.1
cg05599160	5	NA	124536183	rs6863765	5	124536079	G	A	0.203777	-0.0208714	0.01764	0.236735	-0.489362	0.0385276	5.793553e-37	0.0426503	0.036203	0.239	0.546132	0.572206	20	ZNF608	0.856	1.044	0.972 - 1.12
cg05599513	7	NA	148638102	rs6953222	7	148727620	T	G	0.191849	-0.0121892	0.0210071	0.561751	0.225491	0.041168	4.317814e-08	-0.0540563	0.093683	0.564	0.563931	0.98234	19	EZH2	0.918	0.947	0.788 - 1.138
cg05601623	10	NA	72647652	rs827251	10	72623954	G	A	0.21173	-0.0276401	0.016177	0.0875242	1.5445	0.0224373	0	-0.0178959	0.0104772	0.088	0.167029	0.649347	20	PCBD1	0.734	0.982	0.962 - 1.003
cg05614028	18	NA	44785758	rs2668766	18	44786960	C	A	0.0894632	0.00314135	0.0194198	0.871495	-0.553635	0.0610059	1.135663e-19	-0.00567404	0.0350825	0.872	0.857529	0.929028	20	SKOR2	0.995	0.994	0.928 - 1.065
cg05623614	18	NA	5145386	rs9963978	18	5153435	G	A	0.147117	0.0127471	0.0160205	0.426221	-0.307754	0.0467006	4.400261e-11	-0.0414198	0.0524343	0.43	0.429565	0.764001	14	C18orf42	0.907	0.959	0.866 - 1.063
cg05635617	3	NA	49977228	rs1061474	3	50144951	T	C	0.431412	-0.0277753	0.0139163	0.0459467	0.406435	0.0325547	9.051967e-36	-0.0683388	0.0346747	0.049	0.19281	0.882628	20	RBM6	0.692	0.934	0.873 - 1
cg05645404	3	NA	105087242	rs62263608	3	105166734	A	T	0.194831	0.00956598	0.0170573	0.574924	0.399135	0.0407933	1.314481e-22	0.0239668	0.0428058	0.576	0.677619	0.0998431	20	ALCAM	0.919	1.024	0.942 - 1.114
cg05664072	2	NA	239198294	rs11894491	2	239198325	A	G	0.304175	0.0261707	0.0161649	0.105451	0.367716	0.0342234	6.285694e-27	0.071171	0.0444566	0.109	0.228874	0.214764	20	PER2	0.757	1.074	0.984 - 1.172
cg05694621	1	NA	66767231	rs6683977	1	66769100	G	C	0.436382	-0.00527044	0.0137408	0.701304	0.992111	0.0259091	0	-0.00531235	0.0138508	0.701	0.819606	0.396132	20	PDE4B	0.949	0.995	0.968 - 1.022
cg05701415	6	NA	15507560	rs34326651	6	15374428	C	T	0.0427435	-0.0162531	0.0362669	0.654043	-0.529172	0.0692013	2.059625e-14	0.0307142	0.0686528	0.655	0.654597	0.547108	20	JARID2	0.931	1.031	0.901 - 1.18
cg05702218	1	NA	174843909	rs61828088	1	174768522	A	G	0.10835	-0.0446784	0.0246804	0.0702526	0.350524	0.051147	7.218187e-12	-0.127462	0.072825	0.08	0.196886	0.0731052	20	RABGAP1L	0.734	0.88	0.763 - 1.015
cg05707116	2	NA	88924001	rs6759954	2	88784492	T	C	0.0884692	-0.00404787	0.0207424	0.845276	0.441322	0.0581681	3.273673e-14	-0.00917214	0.0470161	0.845	0.845326	0.13278	14	EIF2AK3	0.985	0.991	0.904 - 1.087
cg05707623	12	NA	122985044	rs12423420	12	122938466	G	A	0.264414	-0.00738335	0.0168874	0.661959	0.33257	0.0366653	1.185372e-19	-0.0222009	0.0508374	0.662	0.662326	0.882739	20	ZCCHC8	0.935	0.978	0.885 - 1.081
cg05710090	12	NA	34442705	rs12371599	12	34574700	T	A	0.389662	-0.0221599	0.0137201	0.10628	0.230678	0.0333524	4.63336e-12	-0.0960642	0.0610775	0.116	0.115759	0.266491	4	ALG10	0.771	0.908	0.806 - 1.024
cg05713954	16	NA	49518536	rs519867	16	49517073	T	C	0.218688	-0.0108026	0.0181128	0.550903	0.759396	0.0395555	3.829151e-82	-0.0142253	0.0238631	0.551	0.800612	0.814325	20	C16orf78	0.918	0.986	0.941 - 1.033
cg05721444	7	NA	32995514	rs4720089	7	33003638	T	G	0.40159	0.0262301	0.0140963	0.0627754	0.306077	0.0330639	2.099918e-20	0.0856977	0.0469759	0.068	0.0681084	0.310354	20	FKBP9	0.698	1.089	0.994 - 1.195
cg05725721	3	NA	160823387	rs9830139	3	160797292	C	G	0.223658	0.00808792	0.0169781	0.633808	0.443154	0.0395355	3.683077e-29	0.0182508	0.0383465	0.634	0.72179	0.291428	20	B3GALNT1	0.926	1.018	0.945 - 1.098
cg05729588	17	NA	43101525	rs62065836	17	43142170	C	G	0.209742	0.0102044	0.0181489	0.573939	0.368383	0.0389817	3.38274e-21	0.0277005	0.0493535	0.575	0.574615	0.112554	20	DCAKD	0.919	1.028	0.933 - 1.133
cg05730092	14	NA	101036470	rs7154024	14	101031710	T	G	0.257455	-0.0178395	0.0154371	0.247835	-0.830888	0.0324689	1.957726e-144	0.0214704	0.018598	0.248	0.125419	0.648641	20	BEGAIN	0.861	1.022	0.985 - 1.06
cg05734456	6	NA	41516085	rs11751012	6	41603803	T	C	0.0536779	-0.0222583	0.0418829	0.595113	-0.502209	0.0803639	4.125943e-10	0.0443208	0.0836984	0.596	0.596438	0.854063	12	FOXP4	0.919	1.045	0.887 - 1.232
cg05734675	10	NA	537033	rs17293419	10	537014	G	A	0.508946	0.0249046	0.0137048	0.0691838	-0.342106	0.0322105	2.381454e-26	-0.072798	0.0406423	0.073	0.183377	0.580221	20	DIP2C	0.71	0.93	0.859 - 1.007
cg05765582	2	NA	191677683	rs2355584	2	191667367	A	T	0.267396	-0.00438434	0.0138798	0.752094	-0.451831	0.0368544	1.486609e-34	0.00970349	0.0307292	0.752	0.863091	0.465438	20	GLS	0.966	1.01	0.951 - 1.072
cg05776630	1	NA	20015027	rs1883565	1	20008507	C	T	0.340954	-0.0228931	0.014878	0.123872	1.09234	0.0268506	0	-0.0209578	0.01363	0.124	0.251941	0.395454	20	HTR6	0.781	0.979	0.953 - 1.006
cg05783915	10	NA	119302062	rs855768	10	119307467	A	G	0.0894632	0.00191731	0.0196594	0.922308	-0.351786	0.0638137	3.533785e-08	-0.00545022	0.0558934	0.922	0.92232	0.976792	11	EMX2	1	0.995	0.891 - 1.11
cg05803631	1	NA	7844446	rs2859390	1	7847529	G	A	0.194831	0.000302858	0.0252051	0.990413	0.368506	0.0421094	2.112072e-18	0.000821855	0.0683982	0.99	0.283156	0.406525	20	PER3	1	1.001	0.875 - 1.144
cg05807157	7	NA	151527251	rs76549296	7	151519067	G	A	0.0318091	-0.0175505	0.0347527	0.613551	0.501662	0.0886019	1.496426e-08	-0.0349847	0.0695502	0.615	0.859533	0.878812	8	PRKAG2	0.921	0.966	0.843 - 1.107
cg05812671	6	NA	14865639	rs9476692	6	14932808	A	G	0.00994036	0.0230913	0.0854367	0.78695	-1.20502	0.129905	1.75633e-20	-0.0191625	0.0709306	0.787	0.787038	0.179693	3	JARID2	0.984	0.981	0.854 - 1.127
cg05812836	4	NA	130015087	rs337276	4	130030944	C	A	0.406561	-0.0129906	0.0139562	0.351951	0.29589	0.0338561	2.338578e-18	-0.0439035	0.0474336	0.355	0.354666	0.174336	20	C4orf33	0.888	0.957	0.872 - 1.05
cg05819154	16	NA	49902436	rs76554328	16	49902500	T	C	0.177932	-0.0306948	0.0196328	0.117948	-0.295561	0.0465321	2.128591e-10	0.103853	0.0684082	0.129	0.128981	0.202463	17	ZNF423	0.785	1.109	0.97 - 1.269
cg05838357	8	NA	135708904	rs17700513	8	135700001	C	A	0.11829	-0.0360612	0.0186718	0.0534436	0.455424	0.047997	2.342092e-21	-0.0791817	0.0418394	0.058	0.0584225	0.528678	20	ZFAT	0.698	0.924	0.851 - 1.003
cg05839762	6	NA	29911095	rs137975916	6	29851101	G	T	0.0805169	0.00716402	0.0333598	0.829962	0.920558	0.0637936	3.337861e-47	0.00778226	0.0362427	0.83	0.0124925	0.039477	20	HLA-A	0.985	1.008	0.939 - 1.082
cg05844827	17	NA	55502491	rs894620	17	55505914	T	C	0.0337972	0.011258	0.0448267	0.801702	-1.76107	0.101643	2.992156e-67	-0.00639271	0.0254569	0.802	0.801722	0.243089	6	MSI2	0.984	0.994	0.945 - 1.044
cg05859760	14	NA	62523609	rs35366152	14	62523448	T	A	0.122266	-0.0266291	0.0226578	0.239886	-1.62063	0.0357986	0	0.0164313	0.0139856	0.24	0.283555	0.152162	20	SYT16	0.858	1.017	0.989 - 1.045
cg05861515	8	NA	32504400	rs7825588	8	32504401	A	G	0.116302	-0.0178541	0.0231388	0.440346	-1.1492	0.0468704	9.368121e-133	0.0155362	0.0201448	0.441	0.542396	0.0497056	20	NRG1	0.907	1.016	0.976 - 1.057
cg05865340	2	NA	240362550	rs114569776	2	240344283	T	C	0.0447316	-0.00192924	0.0490629	0.968634	0.711054	0.0636801	5.978685e-29	-0.00271321	0.0690007	0.969	0.812493	0.821484	11	HDAC4	1	0.997	0.871 - 1.142
cg05885484	5	NA	122847316	rs55914925	5	122834333	A	G	0.233598	-0.00797318	0.0173818	0.646443	-0.671201	0.0374464	7.615579e-72	0.011879	0.025905	0.647	0.63221	0.0904261	20	CSNK1G3	0.928	1.012	0.962 - 1.065
cg05898188	10	NA	126916492	rs11244391	10	126923687	C	T	0.402584	0.0036765	0.0139387	0.791963	-0.616446	0.0314622	1.767308e-85	-0.00596403	0.0226134	0.792	0.823962	0.226331	20	CTBP2	0.984	0.994	0.951 - 1.039
cg05906144	10	NA	125521535	rs10794566	10	125521533	G	A	0.23161	0.00768223	0.0172312	0.655718	0.853623	0.034138	5.384058e-138	0.00899956	0.0201892	0.656	0.88144	0.414191	20	GPR26	0.931	1.009	0.97 - 1.05
cg05910443	7	NA	101688675	rs424478	7	101710666	C	T	0.400596	0.00673996	0.0143037	0.637495	-0.21221	0.0336526	2.865282e-10	-0.0317608	0.0675915	0.638	0.638431	0.73181	20	CUX1	0.926	0.969	0.849 - 1.106
cg05915866	16	NA	73090838	rs8048267	16	73090039	G	A	0.267396	-0.00110263	0.0152319	0.942292	-0.279059	0.0364706	1.984627e-14	0.00395124	0.0545855	0.942	0.575726	0.974076	14	ZFHX3	1	1.004	0.902 - 1.117
cg05917419	5	NA	124013536	rs116681607	5	124013212	G	C	0.0218688	0.0660215	0.101426	0.51509	-0.687545	0.112081	8.550196e-10	-0.096025	0.148347	0.517	0.517439	0.653217	8	ZNF608	0.915	0.908	0.679 - 1.215
cg05935075	1	NA	91587141	rs146408095	1	91617780	C	T	0.0367793	-0.0220669	0.0322061	0.493232	0.78454	0.0816868	7.671803e-22	-0.0281272	0.0411553	0.494	0.0788686	0.321922	20	ZNF644	0.913	0.972	0.897 - 1.054
cg05938607	10	NA	60274200	rs12258523	10	60365975	C	T	0.373757	-0.0382717	0.0136374	0.00501019	0.925521	0.0286179	1.875978e-229	-0.0413515	0.0147902	0.005	0.0407223	0.806699	20	BICC1	0.688	0.959	0.932 - 0.988
cg05942562	8	NA	8177911	rs4840981	8	8390432	C	G	0.0218688	0.075844	0.0631128	0.229471	-1.29205	0.111536	4.954123e-31	-0.0587003	0.049109	0.232	0.437902	NA	NA	SGK223	0.856	0.943	0.856 - 1.038
cg05950570	7	NA	132261418	rs890406	7	132254110	A	G	0.423459	0.0259517	0.0135418	0.0553124	0.247867	0.0317849	6.276409e-15	0.1047	0.0562589	0.063	0.0627383	0.516204	20	PLXNA4	0.698	1.11	0.994 - 1.24
cg05957504	5	NA	124014639	rs13179054	5	124000865	T	C	0.166998	0.00158543	0.0171251	0.926238	0.425074	0.0494523	8.281134e-18	0.00372977	0.0402897	0.926	0.926242	0.0972073	20	ZNF608	1	1.004	0.928 - 1.086
cg05971061	1	NA	66998484	rs12565436	1	67161638	T	C	0.0904573	-0.0118397	0.0214943	0.58175	-0.340905	0.0415791	2.424751e-16	0.0347302	0.0631928	0.583	0.487853	0.645123	18	SGIP1	0.919	1.035	0.915 - 1.172
cg05972185	16	NA	72972644	rs756719	16	72967363	T	C	0.260437	-0.00351051	0.0155846	0.821781	-0.709197	0.0345741	1.668738e-93	0.00494998	0.0219763	0.822	0.711669	0.823178	20	ZFHX3	0.985	1.005	0.963 - 1.049
cg05977776	2	NA	3741732	rs17018004	2	3827295	G	A	0.122266	-0.00256278	0.018289	0.88856	-0.289959	0.0502647	7.991738e-09	0.00883844	0.0630931	0.889	0.888592	0.269704	6	ALLC	1	1.009	0.892 - 1.142
cg05979241	12	NA	77720159	rs1402277	12	77729662	C	T	0.0238569	0.0689875	0.0339073	0.041892	1.72541	0.108628	8.223025e-57	0.0399832	0.0198123	0.044	0.0845895	0.226827	20	E2F7	0.688	1.041	1.001 - 1.082
cg05985988	6	NA	15304885	rs12192599	6	15288871	T	C	0.0377734	-0.0246505	0.0295479	0.404137	-0.66052	0.0794412	9.208654e-17	0.0373199	0.0449589	0.406	0.406489	0.254717	18	JARID2	0.905	1.038	0.95 - 1.134
cg05995465	2	NA	240313602	rs1810293	2	240325141	C	G	0.424453	0.00682613	0.0136585	0.617236	-0.894886	0.0275936	1.008579e-230	-0.00762794	0.0152647	0.617	0.519992	0.416619	20	HDAC4	0.921	0.992	0.963 - 1.023
cg05998486	7	NA	150645092	rs6947240	7	150657209	A	G	0.258449	-0.0261137	0.0179506	0.145737	0.352465	0.0351078	1.021819e-23	-0.0740888	0.0514606	0.15	0.38228	0.0534377	20	KCNH2	0.825	0.929	0.839 - 1.027
cg05998930	7	NA	50849285	rs73115442	7	50825970	A	G	0.028827	-0.0283731	0.0520467	0.585653	0.718021	0.0805413	4.880631e-19	-0.0395157	0.0726217	0.586	0.822573	0.458952	18	GRB10	0.919	0.961	0.834 - 1.108
cg06001997	20	NA	44664422	rs66553311	20	44648642	G	C	0.204771	-0.0303684	0.0175902	0.0842685	0.43448	0.0416042	1.574452e-25	-0.0698959	0.0410351	0.089	0.0885082	0.662841	20	SLC12A5	0.734	0.932	0.86 - 1.011
cg06002516	12	NA	57666521	rs74240697	12	57650897	T	C	0.0427435	-0.0446177	0.0317677	0.16017	-1.16625	0.0954084	2.31999e-34	0.0382573	0.0274183	0.163	0.107794	0.996878	19	R3HDM2	0.825	1.039	0.985 - 1.096
cg06010324	10	NA	125260294	rs2479901	10	125255073	C	T	0.459245	0.0132177	0.0137874	0.33772	0.19818	0.0320556	6.314803e-10	0.0666956	0.0704017	0.343	0.343457	0.645555	20	GPR26	0.887	1.069	0.931 - 1.227
cg06013117	5	NA	174153318	rs34846280	5	174154172	C	T	0.417495	-0.02488	0.0143662	0.0833016	0.201625	0.032557	5.904157e-10	-0.123398	0.0739858	0.095	0.0953445	0.077846	5	MSX2	0.739	0.884	0.765 - 1.022
cg06020537	10	NA	125318917	rs67617678	10	125320939	A	G	0.105368	-0.0171684	0.0221104	0.437462	1.22676	0.0429974	4.841627e-179	-0.013995	0.0180301	0.438	0.780665	0.259559	20	GPR26	0.907	0.986	0.952 - 1.022
cg06039489	20	NA	20037100	rs6132268	20	20048002	A	G	0.0685885	-0.0136266	0.0372695	0.714646	0.857361	0.0669315	1.450196e-37	-0.0158937	0.0434877	0.715	0.550573	0.370381	19	C20orf26	0.958	0.984	0.904 - 1.072
cg06047020	13	NA	93877835	rs17300031	13	93918533	C	A	0.0586481	0.0469188	0.0270173	0.0824542	-0.432192	0.0610023	1.391899e-12	-0.10856	0.0643628	0.092	0.0916631	0.126287	20	GPC6	0.734	0.897	0.791 - 1.018
cg06051619	10	NA	593275	rs55779702	10	593275	G	C	0.311133	-0.0271934	0.0154087	0.077596	1.45712	0.0152609	0	-0.0186624	0.0105765	0.078	0.488656	0.232226	20	DIP2C	0.727	0.982	0.961 - 1.002
cg06056415	5	NA	174162510	rs7447819	5	174150696	A	C	0.275348	-0.0135882	0.0174221	0.435426	-0.357145	0.0369044	3.75541e-22	0.0380467	0.0489398	0.437	0.436911	0.288525	10	MSX2	0.907	1.039	0.944 - 1.143
cg06070229	7	NA	133348826	rs35284403	7	132948884	C	T	0.363817	0.00865562	0.0147102	0.556257	-0.187611	0.0340508	3.593364e-08	-0.0461359	0.0788537	0.558	0.558492	0.20521	20	EXOC4	0.918	0.955	0.818 - 1.115
cg06086177	16	NA	73090646	rs34003787	16	73071381	T	C	0.0894632	-0.00713987	0.0321347	0.824169	-0.426683	0.056866	6.22275e-14	0.0167334	0.0753458	0.824	0.806865	0.856522	18	ZFHX3	0.985	1.017	0.877 - 1.179
cg06092244	2	NA	48796151	rs2293274	2	48787134	T	C	0.318091	0.00914341	0.013728	0.505385	0.4732	0.0341151	9.536479e-44	0.0193225	0.0290444	0.506	0.52445	0.728609	20	STON1-GTF2A1L	0.915	1.02	0.963 - 1.079
cg06102419	2	NA	239139911	rs34026793	2	239143636	G	T	0.246521	0.03578	0.0169105	0.034358	0.626497	0.0352588	1.238485e-70	0.0571112	0.0271828	0.036	0.203037	0.106908	20	LOC151174	0.688	1.059	1.004 - 1.117
cg06111461	10	NA	778123	rs870308	10	776724	G	A	0.158052	-0.00131933	0.022392	0.953016	-0.358763	0.0435641	1.791456e-16	0.00367744	0.0624161	0.953	0.997891	0.873687	14	DIP2C	1	1.004	0.888 - 1.134
cg06117072	6	NA	50791385	rs1325036	6	50970928	A	G	0.191849	0.0139933	0.0197862	0.479426	0.312423	0.0375684	9.090663e-17	0.0447897	0.0635601	0.481	0.523771	0.0709902	20	TFAP2B	0.911	1.046	0.923 - 1.185
cg06155771	6	NA	30029935	rs3129058	6	29648199	T	C	0.164016	0.0389006	0.019845	0.0499699	0.3963	0.038656	1.159573e-24	0.0981595	0.0509828	0.054	0.00727132	0.129727	20	ZNRD1-AS1	0.698	1.103	0.998 - 1.219
cg06156640	2	NA	3704363	rs34629504	2	3704794	C	G	0.139165	-0.000192403	0.0185393	0.99172	-1.12291	0.0408715	3.583736e-166	0.000171344	0.0165101	0.992	0.244152	0.0936828	20	ALLC	1	1	0.968 - 1.033
cg06175008	3	NA	71116326	rs73119663	3	71113752	A	G	0.0427435	-0.0165248	0.0210912	0.433338	0.660335	0.111068	2.758663e-09	-0.0250249	0.0322163	0.437	0.437291	0.416311	18	FOXP1	0.907	0.975	0.916 - 1.039
cg06193766	10	NA	375391	rs4511219	10	382167	T	A	0.446322	0.0238877	0.0137	0.081224	-0.38281	0.0324238	3.614809e-32	-0.0624009	0.0361762	0.085	0.499001	0.619337	20	DIP2C	0.734	0.94	0.875 - 1.009
cg06197774	12	NA	77718803	rs116973437	12	77714565	T	G	0.0258449	0.0274322	0.0474677	0.563323	2.73582	0.0900813	1.345868e-202	0.0100271	0.0173536	0.563	0.0256439	0.0122561	20	E2F7	0.918	1.01	0.976 - 1.045
cg06211323	13	NA	109248488	rs7323555	13	109256590	A	T	0.261431	-0.0179966	0.0154758	0.244875	-0.216174	0.0384876	1.946169e-08	0.0832506	0.0731079	0.255	0.254813	0.286527	14	MYO16	0.865	1.087	0.942 - 1.254
cg06216683	10	NA	131445209	rs11016847	10	131412157	A	G	0.279324	0.0111546	0.014944	0.45541	0.239695	0.0354508	1.366996e-11	0.0465366	0.0627245	0.458	0.458136	0.198291	20	MGMT	0.91	1.048	0.926 - 1.185
cg06233376	16	NA	6532764	rs58775805	16	6532744	C	G	0.117296	0.0137648	0.0205478	0.502927	0.468018	0.0474574	6.091892e-23	0.0294109	0.0440051	0.504	0.762444	0.855923	20	RBFOX1	0.915	1.03	0.945 - 1.123
cg06235645	15	NA	48048618	rs1869118	15	48036771	G	A	0.251491	-0.0114358	0.015081	0.448276	-0.270895	0.0374359	4.613188e-13	0.0422149	0.0559759	0.451	0.450752	0.144757	20	SEMA6D	0.91	1.043	0.935 - 1.164
cg06238661	8	NA	136409523	rs62522922	8	136433049	C	G	0.054672	-0.0230371	0.0244557	0.346196	-0.426074	0.0679547	3.611113e-10	0.0540683	0.0580419	0.352	0.351575	0.0106408	10	KHDRBS3	0.888	1.056	0.942 - 1.183
cg06239526	1	NA	153747609	rs12097583	1	153723037	C	T	0.0725646	0.0151312	0.0376866	0.688052	-0.517562	0.070945	2.980931e-13	-0.0292355	0.0729258	0.688	0.688498	0.257751	12	SLC27A3	0.942	0.971	0.842 - 1.12
cg06240076	19	NA	5791290	rs45459297	19	5784762	A	G	0.0198807	-0.0201403	0.0500432	0.687347	-1.77826	0.0998403	5.796559e-71	0.0113258	0.0281488	0.687	0.714442	0.97228	10	DUS3L	0.942	1.011	0.957 - 1.069
cg06241812	3	NA	71293694	rs4055824	3	71292039	A	G	0.251491	0.0204919	0.0144891	0.157275	-0.342128	0.0370373	2.525994e-20	-0.0598954	0.0428434	0.162	0.384736	0.554203	20	FOXP1	0.825	0.942	0.866 - 1.024
cg06253655	10	NA	126838173	rs1693628	10	126837986	G	A	0.148111	-0.0175862	0.0177344	0.321371	0.35376	0.0479432	1.597944e-13	-0.0497122	0.0505818	0.326	0.526613	0.294155	16	CTBP2	0.876	0.952	0.862 - 1.051
cg06263178	16	NA	49686567	rs2356616	16	49685052	T	C	0.285288	-0.0352874	0.0148767	0.0176925	-0.427826	0.0362463	3.75283e-32	0.0824808	0.035468	0.02	0.0575372	0.509267	20	ZNF423	0.688	1.086	1.013 - 1.164
cg06263372	18	NA	34850864	rs1443638	18	34850846	A	G	0.352883	-0.0137354	0.0145355	0.344682	-0.928944	0.0278202	1.851479e-244	0.014786	0.0156536	0.345	0.493727	0.795309	20	CELF4	0.887	1.015	0.984 - 1.047
cg06271387	16	NA	7138889	rs12920778	16	7138711	T	G	0.298211	0.0165236	0.0165936	0.319356	-0.489059	0.0355635	4.975173e-43	-0.0337865	0.0340185	0.321	0.390968	0.218541	20	RBFOX1	0.876	0.967	0.904 - 1.033
cg06271652	16	NA	23144103	rs9564	16	23072833	T	C	0.333996	0.0135334	0.0141581	0.339135	0.247046	0.0352416	2.382094e-12	0.0547809	0.0578399	0.344	0.343581	0.763894	20	USP31	0.887	1.056	0.943 - 1.183
cg06279296	10	NA	601816	rs12255632	10	604545	A	G	0.082505	-0.0229279	0.022517	0.30856	1.6755	0.0533239	1.040251e-216	-0.0136842	0.013446	0.309	0.811961	0.962028	20	DIP2C	0.876	0.986	0.961 - 1.013
cg06293172	2	NA	25045211	rs11691159	2	25045195	T	C	0.127237	1.62767e-05	0.0206071	0.99937	0.48402	0.046055	7.802032e-26	3.36281e-05	0.0425749	0.999	0.99937	0.419805	20	ADCY3	1	1	0.92 - 1.087
cg06315390	22	NA	45704914	rs226504	22	45705383	T	A	0.399602	-0.00733459	0.0138367	0.596055	-0.398251	0.0322943	6.0967e-35	0.018417	0.0347758	0.596	0.727403	0.618388	20	FAM118A	0.919	1.019	0.951 - 1.09
cg06322601	7	NA	102330635	rs12113233	7	102468199	G	C	0.147117	-0.0175427	0.0219997	0.425215	1.25077	0.0389247	1.517399e-226	-0.0140255	0.0175943	0.425	0.615144	0.738145	20	RASA4	0.907	0.986	0.953 - 1.021
cg06353428	16	NA	71660113	rs7206470	16	71668800	G	A	0.16004	0.00114228	0.0192194	0.952607	-1.36146	0.0354011	0	-0.000839008	0.0141167	0.953	0.108855	0.701271	20	MARVELD3	1	0.999	0.972 - 1.027
cg06360956	3	NA	37000235	rs41511748	3	36898381	A	G	0.0357853	0.0309852	0.0455554	0.4964	1.59061	0.0841193	9.616595e-80	0.01948	0.0286587	0.497	0.562813	0.433671	11	TRANK1	0.913	1.02	0.964 - 1.079
cg06367647	1	NA	190446829	rs11584783	1	190549195	C	T	0.162028	0.0326807	0.0171323	0.0564496	0.236822	0.040483	4.918385e-09	0.137997	0.0760914	0.07	0.0697445	0.488709	20	FAM5C	0.698	1.148	0.989 - 1.333
cg06368300	17	NA	43065840	rs9630726	17	43068628	G	A	0.343936	0.012417	0.0142321	0.382955	-0.729017	0.03334	5.461491e-106	-0.0170325	0.0195378	0.383	0.138567	0.0714474	20	C1QL1	0.897	0.983	0.946 - 1.021
cg06390653	20	NA	16554531	rs6044120	20	16545951	T	C	0.430417	-0.016855	0.0143839	0.241279	-0.354751	0.031661	3.867902e-29	0.0475122	0.0407676	0.244	0.243841	0.613224	20	KIF16B	0.859	1.049	0.968 - 1.136
cg06395652	10	NA	55568997	rs11003846	10	55550259	C	T	0.149105	-0.0183851	0.0179246	0.305037	0.701304	0.0448426	3.933789e-55	-0.0262156	0.0256139	0.306	0.694831	0.0426952	20	PCDH15	0.876	0.974	0.926 - 1.024
cg06415906	7	NA	121944902	rs1443753	7	121949318	T	C	0.340954	-0.00444145	0.0155498	0.775164	0.231283	0.0332866	3.699105e-12	-0.0192035	0.0672896	0.775	0.775348	NA	NA	FEZF1	0.976	0.981	0.86 - 1.119
cg06439603	10	NA	531465	rs4881345	10	538513	G	A	0.0586481	-0.0324159	0.0294395	0.270852	-0.45199	0.0749856	1.663251e-09	0.0717182	0.0662109	0.279	0.27873	0.995966	20	DIP2C	0.876	1.074	0.944 - 1.223
cg06470951	2	NA	240366416	rs117398822	2	240253298	T	G	0.0238569	0.0153431	0.0506629	0.762007	-1.00311	0.176087	1.221467e-08	-0.0152955	0.0505769	0.762	0.762332	NA	NA	HDAC4	0.972	0.985	0.892 - 1.087
cg06476438	2	NA	12674764	rs779920	2	12674566	C	T	0.140159	0.0145983	0.0166442	0.380443	-0.639458	0.0489509	5.340577e-39	-0.0228292	0.0260872	0.382	0.787504	0.489835	20	TRIB2	0.897	0.977	0.929 - 1.029
cg06478504	2	NA	240174613	rs7573680	2	240169077	T	C	0.237575	-0.00757605	0.0176393	0.667561	-0.213749	0.038233	2.261709e-08	0.0354437	0.0827667	0.668	0.668479	0.779347	19	HDAC4	0.935	1.036	0.881 - 1.219
cg06484360	19	NA	18434522	rs12985909	19	18439383	C	T	0.460239	-0.00950125	0.0143186	0.506972	0.223631	0.0324915	5.870737e-12	-0.0424863	0.0643247	0.509	0.310046	0.962711	20	LSM4	0.915	0.958	0.845 - 1.087
cg06487247	11	NA	43902557	rs142170134	11	45014334	G	A	0.00298211	0.0285304	0.0700572	0.683828	1.09786	0.187435	4.705408e-09	0.0259873	0.0639666	0.685	0.684549	NA	NA	ALKBH3	0.942	1.026	0.905 - 1.163
cg06493612	6	NA	15502050	rs7763809	6	15485913	G	C	0.390656	0.0139602	0.0140344	0.319876	-0.325469	0.0335609	3.07875e-22	-0.0428926	0.0433468	0.322	0.322408	0.748148	20	JARID2	0.876	0.958	0.88 - 1.043
cg06495038	5	NA	76247647	rs73123908	5	76241850	A	G	0.0337972	-0.00220217	0.0319409	0.945033	0.559635	0.0863866	9.278174e-11	-0.00393501	0.0570777	0.945	0.945036	0.757451	7	CRHBP	1	0.996	0.891 - 1.114
cg06500090	6	NA	165679873	rs79530128	6	165692583	A	T	0.0149105	0.0331798	0.0842653	0.693763	-1.99023	0.0806217	1.512994e-134	-0.0166714	0.0423449	0.694	0.0392209	0.0594771	19	C6orf118	0.944	0.983	0.905 - 1.069
cg06500134	2	NA	11822560	rs10929765	2	11823354	T	C	0.402584	0.0170005	0.0137857	0.217502	-0.44588	0.0323161	2.640387e-43	-0.0381279	0.0310412	0.219	0.219334	0.341114	20	LPIN1	0.852	0.963	0.906 - 1.023
cg06503546	6	NA	165723708	rs508041	6	165723655	A	T	0.480119	0.0152719	0.0136651	0.263745	0.301177	0.0310046	2.629192e-22	0.0507074	0.0456716	0.267	0.266887	0.305683	20	C6orf118	0.87	1.052	0.962 - 1.151
cg06515543	19	NA	5823791	rs778798	19	5839613	A	C	0.266402	-0.0106705	0.0163302	0.513485	-0.279911	0.0364784	1.67583e-14	0.038121	0.0585518	0.515	0.641885	0.026236	18	NRTN	0.915	1.039	0.926 - 1.165
cg06521331	12	NA	34319734	rs10844832	12	34327991	C	T	0.418489	-0.0194887	0.0136393	0.153043	-0.454121	0.0310865	2.48683e-48	0.0429153	0.0301779	0.155	0.0541063	0.506105	8	ALG10	0.825	1.044	0.984 - 1.107
cg06524553	15	NA	53039155	rs2456538	15	53038877	C	G	0.292247	-0.00132897	0.0151181	0.929952	-0.46719	0.0342068	1.81332e-42	0.0028446	0.0323603	0.93	0.99578	0.450447	20	ONECUT1	1	1.003	0.941 - 1.069
cg06529080	7	NA	101586761	rs139712090	7	101119531	A	G	0.0139165	-0.0196064	0.0300227	0.513722	-0.764634	0.115508	3.598451e-11	0.0256415	0.0394547	0.516	0.515758	0.94386	18	CUX1	0.915	1.026	0.95 - 1.108
cg06530960	19	NA	49140787	rs376524	19	49116438	G	A	0.214712	-0.0167602	0.0146779	0.25351	0.948338	0.0375496	9.829453e-141	-0.0176732	0.0154933	0.254	0.367781	0.44613	20	DBP	0.865	0.982	0.953 - 1.013
cg06534061	13	NA	107220663	rs7337785	13	107225643	G	A	0.299205	0.00634888	0.0150824	0.673794	-0.267799	0.0366457	2.71573e-13	-0.0237076	0.0564132	0.674	0.674303	0.637643	9	ARGLU1	0.937	0.977	0.874 - 1.091
cg06545143	6	NA	166402638	rs7739162	6	166442769	T	A	0.084493	0.00964666	0.0254018	0.704121	0.278923	0.0507108	3.792264e-08	0.0345854	0.0912879	0.705	0.704791	0.859345	19	LINC00473	0.951	1.035	0.866 - 1.238
cg06547386	11	NA	30607527	rs188394	11	30608012	C	T	0.319085	-0.0232852	0.0163711	0.154929	0.5342	0.0349728	1.126811e-52	-0.0435889	0.0307786	0.157	0.164863	0.0138057	20	MPPED2	0.825	0.957	0.901 - 1.017
cg06553513	10	NA	131193272	rs10829590	10	131115711	A	C	0.0477137	0.00621165	0.0268397	0.816977	-0.40148	0.0567476	1.496297e-12	-0.0154719	0.0668877	0.817	0.971544	0.556103	3	MGMT	0.984	0.985	0.864 - 1.123
cg06564232	6	NA	50810993	rs72892910	6	50816887	T	G	0.172962	0.000814621	0.0168722	0.961492	0.272095	0.0408044	2.588188e-11	0.00299388	0.0620101	0.961	0.961493	0.0754043	20	TFAP2B	1	1.003	0.888 - 1.133
cg06564827	2	NA	11822456	rs10929765	2	11823354	T	C	0.402584	0.0170005	0.0137857	0.217502	-0.372252	0.0324291	1.682999e-30	-0.0456693	0.0372464	0.22	0.220145	0.3164	20	LPIN1	0.852	0.955	0.888 - 1.028
cg06575572	22	NA	45705265	rs226504	22	45705383	T	A	0.399602	-0.00733459	0.0138367	0.596055	-0.732341	0.0300284	2.27777e-131	0.0100153	0.0188983	0.596	0.29746	0.659483	20	FAM118A	0.919	1.01	0.973 - 1.048
cg06575692	16	NA	68112968	rs76053508	16	68243054	T	A	0.140159	0.0174365	0.0186392	0.349544	-0.302579	0.0495504	1.018452e-09	-0.0576263	0.0623197	0.355	0.355129	0.238469	20	NFATC3	0.888	0.944	0.835 - 1.067
cg06581033	10	NA	766294	rs11253343	10	765117	T	C	0.180915	-0.0208369	0.0199426	0.296095	-0.754172	0.0400733	5.198324e-79	0.0276288	0.0264838	0.297	0.309241	0.993442	20	DIP2C	0.876	1.028	0.976 - 1.083
cg06586505	13	NA	112611028	rs1277800	13	112610882	C	G	0.215706	0.00103656	0.0157491	0.947523	-0.61592	0.0381247	1.040362e-58	-0.00168294	0.0255702	0.948	0.91152	0.399093	20	SOX1	1	0.998	0.95 - 1.05
cg06603074	18	NA	60192893	rs11152346	18	60134387	G	T	0.407555	-0.00470679	0.0146842	0.748563	-0.35874	0.0326811	4.931465e-28	0.0131203	0.0409502	0.749	0.511063	0.752535	20	ZCCHC2	0.966	1.013	0.935 - 1.098
cg06616221	15	NA	48071501	rs2118918	15	48078044	T	A	0.434394	-0.00845542	0.0141393	0.549834	-0.247242	0.032333	2.06159e-14	0.034199	0.0573627	0.551	0.55105	0.311599	20	SEMA6D	0.918	1.035	0.925 - 1.158
cg06618356	16	NA	73097364	rs12444827	16	73094493	T	A	0.318091	-0.00428539	0.0149437	0.774289	0.469623	0.0350017	4.799472e-41	-0.00912517	0.0318279	0.774	0.409264	0.243374	20	ZFHX3	0.976	0.991	0.931 - 1.055
cg06620837	2	NA	70485756	rs74814151	2	70462707	C	T	0.0646123	-0.00660504	0.0227959	0.77201	-0.493239	0.0696704	1.445604e-12	0.0133911	0.0462554	0.772	0.772195	0.248094	11	PCYOX1	0.975	1.013	0.926 - 1.11
cg06626404	14	NA	101029325	rs8006176	14	101033288	G	A	0.395626	-0.0205423	0.0137421	0.134955	-0.765674	0.029523	2.696989e-148	0.026829	0.0179775	0.136	0.372699	0.55849	20	BEGAIN	0.795	1.027	0.992 - 1.064
cg06629130	18	NA	44787585	rs2684827	18	44778908	G	C	0.0884692	0.00350418	0.0194207	0.856811	-0.532818	0.061236	3.288286e-18	-0.00657669	0.0364569	0.857	0.524597	0.747681	20	SKOR2	0.993	0.993	0.925 - 1.067
cg06644584	20	NA	16554217	rs13042615	20	16596613	A	G	0.126243	-0.00457663	0.0186583	0.806235	0.426394	0.0496176	8.428454e-18	-0.0107333	0.0437762	0.806	0.806312	0.718009	20	KIF16B	0.984	0.989	0.908 - 1.078
cg06651180	7	NA	101559888	rs142560873	7	101557822	T	A	0.0159046	0.00213688	0.119559	0.98574	-3.65893	0.141822	8.999969e-147	-0.000584018	0.032676	0.986	0.703877	0.22172	5	CUX1	1	0.999	0.937 - 1.066
cg06661812	4	NA	105414831	rs13111612	4	105407875	T	C	0.420477	-0.00205261	0.0138395	0.882094	-0.192948	0.0330213	5.122091e-09	0.0106381	0.0717496	0.882	0.882132	0.965444	20	CXXC4	0.998	1.011	0.878 - 1.163
cg06671706	8	NA	8559999	rs11786125	8	8564570	G	T	0.205765	0.000722408	0.0145934	0.960519	0.765315	0.0347588	1.941821e-107	0.000943936	0.0190685	0.961	0.630343	0.364217	20	CLDN23	1	1.001	0.964 - 1.039
cg06672272	4	NA	187984412	rs35655009	4	187985567	T	C	0.261431	-0.0138559	0.0154789	0.370708	-0.493508	0.0356916	1.751532e-43	0.0280763	0.0314307	0.372	0.371708	0.178132	12	FAT1	0.891	1.028	0.967 - 1.094
cg06675538	2	NA	114033490	rs4849181	2	113991970	G	A	0.392644	-0.00152588	0.0137572	0.911684	-0.467079	0.0336326	7.52012e-44	0.00326685	0.0294546	0.912	0.488149	0.550637	20	PAX8	1	1.003	0.947 - 1.063
cg06683510	15	NA	47618795	rs281239	15	47724476	G	C	0.419483	-0.0023994	0.0136507	0.860474	-0.464669	0.0329019	2.745493e-45	0.00516368	0.0293795	0.86	0.714604	0.744132	20	SEMA6D	0.993	1.005	0.949 - 1.065
cg06710438	8	NA	3100524	rs113182006	8	3104014	A	G	0.0964215	-0.0411227	0.0202462	0.0422416	-0.368858	0.0539508	8.090502e-12	0.111487	0.0572599	0.052	0.0515314	0.921066	20	CSMD1	0.692	1.118	0.999 - 1.251
cg06732439	2	NA	239140318	rs72976081	2	239144560	T	G	0.335984	0.0147376	0.0146439	0.314224	0.606446	0.0330952	5.293774e-75	0.0243016	0.0241835	0.315	0.663321	0.26497	20	LOC151174	0.876	1.025	0.977 - 1.074
cg06737494	3	NA	172167644	rs57668955	3	172158112	G	A	0.10835	0.0185342	0.0166854	0.266653	-0.293729	0.050215	4.932509e-09	-0.0630996	0.0578206	0.275	0.275141	0.988724	20	GHSR	0.876	0.939	0.838 - 1.052
cg06739029	6	NA	19837421	rs1047033	6	19840492	G	A	0.340954	0.0270721	0.0149089	0.0693957	-0.531597	0.0337971	9.555215e-56	-0.0509259	0.0282317	0.071	0.0712542	0.242247	16	ID4	0.703	0.95	0.899 - 1.004
cg06742044	17	NA	30593452	rs142832194	17	30182834	T	G	0.026839	0.0586857	0.0330661	0.075931	0.574576	0.0814277	1.710298e-12	0.102137	0.0593411	0.085	0.0852162	0.995838	8	RHBDL3	0.734	1.108	0.986 - 1.244
cg06748147	22	NA	38714287	rs9607532	22	38719488	T	C	0.384692	0.0236524	0.013652	0.0831805	0.189324	0.0335242	1.629095e-08	0.124931	0.0754263	0.098	0.0976547	0.131439	6	CSNK1E	0.749	1.133	0.977 - 1.314
cg06766579	1	NA	150242418	rs11205353	1	150224505	G	A	0.294235	0.0153661	0.0151379	0.31007	-0.194764	0.0351015	2.879718e-08	-0.078896	0.0790143	0.318	0.318035	0.453276	17	APH1A	0.876	0.924	0.792 - 1.079
cg06783380	10	NA	831947	rs72776477	10	832144	A	G	0.027833	0.0293245	0.0747802	0.694953	0.564429	0.0780065	4.632504e-13	0.0519543	0.132683	0.695	0.695377	0.441048	12	DIP2C	0.944	1.053	0.812 - 1.366
cg06801384	13	NA	112679965	rs2031293	13	112683679	A	G	0.44334	-0.0259362	0.014145	0.0667141	-0.294997	0.0327545	2.131662e-19	0.0879204	0.0489334	0.072	0.21815	0.0652178	20	SOX1	0.708	1.092	0.992 - 1.202
cg06807928	13	NA	112610059	rs9577173	13	112606210	T	C	0.217694	-0.00179034	0.015673	0.909055	-0.3538	0.039013	1.203609e-19	0.00506031	0.0443025	0.909	0.909062	0.496451	20	SOX1	1	1.005	0.921 - 1.096
cg06817264	11	NA	66335649	rs3018318	11	66340968	A	G	0.447316	-0.0194185	0.0141975	0.171393	0.465498	0.0321801	2.004823e-47	-0.0417155	0.0306356	0.173	0.00273333	3.70633e-05	20	CTSF	0.825	0.959	0.903 - 1.018
cg06824013	15	NA	53097247	rs2165991	15	53101700	G	A	0.206759	-0.00517919	0.0181668	0.775575	0.575652	0.0365972	9.51124e-56	-0.00899708	0.0315638	0.776	0.759052	0.663929	20	ONECUT1	0.976	0.991	0.932 - 1.054
cg06826243	4	NA	187985472	rs11132423	4	187985461	T	C	0.265408	-0.00773277	0.0154883	0.617592	0.342657	0.0359252	1.455484e-21	-0.0225671	0.0452625	0.618	0.618073	0.422797	11	FAT1	0.921	0.978	0.895 - 1.068
cg06829968	15	NA	53076235	rs2414183	15	53100845	C	G	0.109344	0.0166755	0.0241821	0.490458	-0.280086	0.0494294	1.458341e-08	-0.059537	0.086975	0.494	0.493641	0.260041	20	ONECUT1	0.913	0.942	0.795 - 1.117
cg06830800	18	NA	21167517	rs8085755	18	21170529	G	A	0.314115	-0.00573809	0.0143294	0.688831	0.419141	0.0354787	3.309401e-32	-0.0136901	0.0342072	0.689	0.339931	0.741712	20	NPC1	0.942	0.986	0.922 - 1.055
cg06837765	11	NA	66326652	rs2444846	11	66266706	T	C	0.38668	-0.0236929	0.0144135	0.100218	-0.222096	0.0322965	6.122505e-12	0.106679	0.0667261	0.11	0.109874	0.00386364	20	CTSF	0.757	1.113	0.976 - 1.268
cg06875707	5	NA	35231999	rs10080135	5	35231987	T	C	0.164016	-0.0175593	0.0164946	0.28708	-0.75073	0.0451553	4.554548e-62	0.0233896	0.0220164	0.288	0.181638	0.0586813	20	PRLR	0.876	1.024	0.98 - 1.069
cg06881093	2	NA	114035983	rs1867763	2	114035923	G	A	0.354871	-0.013895	0.0147363	0.345727	0.763375	0.0318793	1.021918e-126	-0.0182021	0.0193191	0.346	0.807292	0.84411	20	PAX8	0.887	0.982	0.945 - 1.02
cg06911084	7	NA	96652894	rs3823753	7	96652547	T	G	0.341948	-0.0105561	0.0138555	0.446137	-0.370078	0.0347002	1.484156e-26	0.028524	0.0375348	0.447	0.447294	0.223286	20	DLX5	0.91	1.029	0.956 - 1.107
cg06928703	22	NA	41417317	rs6002239	22	41448392	C	T	0.424453	-0.00297514	0.0137412	0.828588	0.427846	0.0324172	8.992943e-40	-0.00695376	0.0321215	0.829	0.405292	0.240265	20	RBX1	0.985	0.993	0.932 - 1.058
cg06950666	2	NA	240101752	rs6543514	2	240096690	C	T	0.152087	-0.0351814	0.018658	0.0593498	-0.317447	0.0429365	1.43116e-13	0.110826	0.0606566	0.068	0.0676835	0.545572	20	HDAC4	0.698	1.117	0.992 - 1.258
cg06952752	16	NA	71660908	rs4788544	16	71613787	C	T	0.341948	-0.0056655	0.0138265	0.681984	0.241556	0.0334746	5.350276e-13	-0.0234542	0.0573315	0.682	0.682468	0.199374	20	MARVELD3	0.942	0.977	0.873 - 1.093
cg06961086	2	NA	239343317	rs563282	2	239329736	T	C	0.385686	0.0168299	0.0136743	0.218409	0.562128	0.0310974	4.894704e-73	0.0299396	0.0243823	0.219	0.793427	0.231794	20	ASB1	0.852	1.03	0.982 - 1.081
cg06962684	18	NA	34839039	rs146519409	18	34807005	T	C	0.187873	-0.0250275	0.0182519	0.170304	0.28318	0.042948	4.294088e-11	-0.0883802	0.0658324	0.179	0.179433	0.766331	20	CELF4	0.825	0.915	0.805 - 1.041
cg06963205	6	NA	73092820	rs2040055	6	72603664	T	C	0.0626243	-0.0581822	0.0316724	0.0662099	-0.591939	0.0619965	1.322835e-21	0.0982908	0.0544875	0.071	0.0712445	0.164278	19	RIMS1	0.703	1.103	0.992 - 1.228
cg06984176	6	NA	15501652	rs11966626	6	15503704	G	A	0.251491	-0.00369928	0.0157486	0.81429	-0.510632	0.0363798	9.367752e-45	0.00724451	0.0308457	0.814	0.399453	0.327338	20	JARID2	0.984	1.007	0.948 - 1.07
cg06984903	16	NA	73100426	rs739414	16	73097956	C	T	0.254473	0.00413392	0.0152893	0.786868	0.315237	0.0366604	8.052333e-18	0.0131137	0.048525	0.787	0.786971	0.299219	15	ZFHX3	0.984	1.013	0.921 - 1.114
cg06994420	2	NA	66672553	rs2280334	2	66665146	T	C	0.317097	0.00313149	0.0144169	0.828045	-0.275062	0.0343621	1.196546e-15	-0.0113847	0.0524325	0.828	0.828107	0.508672	13	MEIS1	0.985	0.989	0.892 - 1.096
cg06999762	15	NA	53093007	rs62023492	15	53087132	T	C	0.0874751	0.00305727	0.0279152	0.91279	-0.59214	0.0536254	2.392367e-28	-0.00516309	0.0471452	0.913	0.993503	0.773737	20	ONECUT1	1	0.995	0.907 - 1.091
cg07019857	5	NA	106822849	rs26248	5	106839280	T	A	0.191849	0.0290691	0.0164133	0.0765491	-0.396312	0.0395281	1.170596e-23	-0.073349	0.0420563	0.081	0.254001	0.0134688	20	EFNA5	0.734	0.929	0.856 - 1.009
cg07025011	7	NA	32299702	rs2191000	7	32275098	A	C	0.100398	-0.0055401	0.0208707	0.790664	0.552478	0.0531815	2.795974e-25	-0.0100277	0.0377888	0.791	0.560719	0.955923	20	PDE1C	0.984	0.99	0.919 - 1.066
cg07028929	13	NA	60197945	rs7981195	13	60027109	A	G	0.373757	0.0284455	0.0145832	0.0511086	0.308461	0.0329524	7.912157e-21	0.0922174	0.0482927	0.056	0.135559	0.840979	20	DIAPH3	0.698	1.097	0.998 - 1.205
cg07048415	10	NA	126714013	rs4962420	10	126710653	T	C	0.27833	-0.00454518	0.016618	0.784462	0.31296	0.0367517	1.658141e-17	-0.0145232	0.0531267	0.785	0.78457	0.835591	20	CTBP2	0.983	0.986	0.888 - 1.094
cg07056794	9	NA	139318309	rs1130635	9	139317869	C	T	0.27336	-0.0303148	0.0151456	0.0453323	-1.47001	0.0167314	0	0.0206222	0.0103058	0.045	0.134857	0.350368	20	PMPCA	0.688	1.021	1 - 1.042
cg07083043	17	NA	17397972	rs1242492	17	17374391	T	C	0.515905	-0.00633133	0.01364	0.642523	0.443954	0.0316225	8.976617e-45	-0.0142612	0.0307407	0.643	0.547084	0.358014	20	RASD1	0.927	0.986	0.928 - 1.047
cg07084627	9	NA	94183408	rs2482703	9	94180299	G	A	0.0904573	-0.0172943	0.021671	0.424848	0.599375	0.0537623	7.272367e-29	-0.0288539	0.0362485	0.426	0.426031	0.196756	7	NFIL3	0.907	0.972	0.905 - 1.043
cg07089056	3	NA	152746286	rs9814144	3	152746223	C	A	0.352883	-0.0412569	0.0139194	0.00303683	-0.20014	0.0360526	2.834957e-08	0.20614	0.0788408	0.009	0.00893213	0.964158	7	RAP2B	0.688	1.229	1.053 - 1.434
cg07089942	16	NA	49666504	rs1344530	16	49665122	C	T	0.427435	0.0227509	0.0136613	0.0958422	0.493425	0.0322676	8.690004e-53	0.0461081	0.0278504	0.098	0.321481	0.863765	20	ZNF423	0.749	1.047	0.992 - 1.106
cg07098477	1	NA	182548640	rs76391909	1	182548640	T	C	0.0129225	-0.0862182	0.0662408	0.193057	-1.10882	0.142396	6.868358e-15	0.0777565	0.0605686	0.199	0.19922	0.72387	4	RNASEL	0.85	1.081	0.96 - 1.217
cg07119067	11	NA	115487685	rs11215633	11	115488667	A	G	0.2167	-0.00031043	0.0159124	0.984435	-0.297158	0.0386013	1.380795e-14	0.00104466	0.0535488	0.984	0.984435	0.795315	20	CADM1	1	1.001	0.901 - 1.112
cg07119973	17	NA	43109221	rs2301597	17	43173273	T	C	0.491054	0.00364102	0.0136342	0.78943	-0.266674	0.0321615	1.116479e-16	-0.0136535	0.0511534	0.79	0.789537	0.12229	20	DCAKD	0.984	0.986	0.892 - 1.09
cg07124457	11	NA	115420340	rs17525701	11	115464236	C	A	0.140159	-0.0159898	0.0234137	0.494654	0.274461	0.0445972	7.54473e-10	-0.0582589	0.0858316	0.497	0.677666	0.535723	20	CADM1	0.913	0.943	0.797 - 1.116
cg07132038	7	NA	151575677	rs76351165	7	151573795	A	C	0.0695825	0.00420675	0.0305194	0.890368	0.736064	0.0670525	4.907153e-28	0.0057152	0.0414662	0.89	0.118949	0.0856475	10	PRKAG2	1	1.006	0.927 - 1.091
cg07135797	6	NA	30030069	rs2517910	6	29688501	A	C	0.399602	0.0157896	0.013664	0.24786	0.273348	0.03232	2.731078e-17	0.0577638	0.0504521	0.252	0.250946	0.0456997	20	ZNRD1-AS1	0.865	1.059	0.96 - 1.17
cg07137537	14	NA	62229160	rs7145164	14	62228299	G	A	0.173956	-0.00226539	0.0175582	0.89734	-0.515817	0.0421236	1.779578e-34	0.00439185	0.0340415	0.897	0.484402	0.325756	20	SNAPC1	1	1.004	0.94 - 1.074
cg07138454	10	NA	129173878	rs61870295	10	129167919	G	A	0.0626243	-0.0359327	0.0290907	0.216758	-0.339397	0.0600846	1.617115e-08	0.105872	0.0877382	0.228	0.227554	0.0240279	6	DOCK1	0.856	1.112	0.936 - 1.32
cg07177395	14	NA	79968686	rs11848640	14	79968863	T	C	0.385686	0.0169365	0.0139253	0.223894	-0.263104	0.033447	3.65238e-15	-0.0643718	0.0535558	0.229	0.10595	0.851615	20	NRXN3	0.856	0.938	0.844 - 1.041
cg07178864	1	NA	204981380	rs4951152	1	204970495	A	C	0.272366	0.00484825	0.015525	0.754823	-0.300598	0.0365956	2.138377e-16	-0.0161287	0.0516844	0.755	0.754994	0.71005	17	NFASC	0.968	0.984	0.889 - 1.089
cg07183799	13	NA	107214285	rs9514548	13	107214354	C	T	0.2833	0.00421506	0.0153321	0.78338	0.548591	0.0366947	1.554139e-50	0.00768343	0.0279529	0.783	0.783416	0.299316	20	ARGLU1	0.983	1.008	0.954 - 1.064
cg07183970	12	NA	34457254	rs9739724	12	34457254	T	C	0.369781	-0.026107	0.0138792	0.0599697	-0.922927	0.0288883	5.744344e-224	0.0282872	0.0150643	0.06	0.136405	0.467591	7	ALG10	0.698	1.029	0.999 - 1.06
cg07189673	10	NA	125318715	rs67617678	10	125320939	A	G	0.105368	-0.0171684	0.0221104	0.437462	-1.66757	0.0339568	0	0.0102954	0.0132607	0.438	0.851216	0.11945	20	GPR26	0.907	1.01	0.984 - 1.037
cg07191594	20	NA	44650220	rs3918242	20	44635976	T	C	0.172962	-0.0361506	0.0186344	0.0523806	-0.386084	0.045937	4.292078e-17	0.0936341	0.0495343	0.059	0.0587193	0.682742	20	SLC12A5	0.698	1.098	0.997 - 1.21
cg07211465	6	NA	148476471	rs73016743	6	148478594	A	G	0.0984095	0.0291339	0.0259647	0.261838	-0.971737	0.0511824	2.236758e-80	-0.0299813	0.0267665	0.263	0.3732	0.891339	20	SASH1	0.867	0.97	0.921 - 1.023
cg07235057	7	NA	50700296	rs2237443	7	50699937	A	T	0.485089	0.0366228	0.013862	0.00824287	-0.887948	0.0286268	3.077213e-211	-0.0412443	0.0156678	0.008	0.0937135	0.407876	20	DDC	0.688	0.96	0.931 - 0.99
cg07249730	17	NA	55362836	rs7501571	17	55387938	A	G	0.362823	0.00735471	0.0141103	0.602207	-0.181711	0.0333242	4.957927e-08	-0.0404749	0.0780066	0.604	0.603855	0.682091	16	MSI2	0.919	0.96	0.824 - 1.119
cg07285983	1	NA	174844490	rs34619706	1	173445047	G	A	0.082505	0.0163514	0.0197035	0.406611	-0.374525	0.0538178	3.424071e-12	-0.0436591	0.0529821	0.41	0.117885	0.59559	20	RABGAP1L	0.907	0.957	0.863 - 1.062
cg07289618	2	NA	48800297	rs6729860	2	48790727	C	A	0.340954	0.00830357	0.0137072	0.54466	0.220861	0.0351994	3.506288e-10	0.0375964	0.0623513	0.547	0.546523	0.886419	20	STON1-GTF2A1L	0.918	1.038	0.919 - 1.173
cg07305719	10	NA	64133406	rs3816882	10	64134335	G	A	0.356859	0.0383872	0.0145295	0.00824137	-0.250021	0.0334959	8.379584e-14	-0.153536	0.0616462	0.013	0.0127527	0.398006	19	ZNF365	0.688	0.858	0.76 - 0.968
cg07307994	2	NA	3828216	rs17018016	2	3830595	C	G	0.265408	0.0121605	0.0157303	0.439486	1.02022	0.031914	3.074113e-224	0.0119195	0.0154231	0.44	0.700323	0.364562	20	ALLC	0.907	1.012	0.982 - 1.043
cg07313319	22	NA	38714426	rs9607531	22	38718667	T	C	0.384692	0.0250246	0.0136531	0.0668193	0.232361	0.0332036	2.595107e-12	0.107697	0.06074	0.076	0.0762153	0.306526	6	CSNK1E	0.715	1.114	0.989 - 1.255
cg07315051	2	NA	240065559	rs3828210	2	240065531	T	C	0.203777	-0.00967691	0.018564	0.602177	-1.04753	0.036041	9.996093e-186	0.00923787	0.0177246	0.602	0.715746	0.285835	20	HDAC4	0.919	1.009	0.975 - 1.045
cg07323141	2	NA	239140169	rs34026793	2	239143636	G	T	0.246521	0.03578	0.0169105	0.034358	0.602913	0.0355935	2.325154e-64	0.0593452	0.0282659	0.036	0.203305	0.124236	20	LOC151174	0.688	1.061	1.004 - 1.122
cg07326765	11	NA	45868449	rs2292912	11	45877688	C	G	0.252485	0.0104454	0.0155306	0.501221	-0.550425	0.0393534	1.878571e-44	-0.018977	0.0282482	0.502	0.501716	0.972493	20	CRY2	0.913	0.981	0.928 - 1.037
cg07348854	13	NA	112548306	rs6577073	13	112553039	G	A	0.198807	0.0294088	0.0179104	0.100591	-0.530099	0.0398911	2.694197e-40	-0.0554779	0.0340438	0.103	0.23688	0.232356	20	SOX1	0.757	0.946	0.885 - 1.011
cg07356753	3	NA	81810745	rs7620240	3	81762787	T	G	0.328032	-0.00135208	0.0137859	0.921871	-0.867559	0.0293489	4.860853e-192	0.00155849	0.0158905	0.922	0.838013	0.482302	20	GBE1	1	1.002	0.971 - 1.033
cg07439409	6	NA	97731296	rs141353061	6	98844106	C	G	0.0228628	0.0528835	0.0780446	0.498022	0.61751	0.109942	1.946253e-08	0.0856399	0.127302	0.501	0.50112	0.321936	6	MMS22L	0.913	1.089	0.849 - 1.398
cg07440264	11	NA	33744977	rs77354123	11	33725052	A	G	0.0149105	-0.0150922	0.0576127	0.793353	-0.883215	0.119768	1.65091e-13	0.0170878	0.0652718	0.793	0.944855	0.969839	3	CD59	0.984	1.017	0.895 - 1.156
cg07451641	3	NA	9029456	rs341784	3	9029485	A	G	0.227634	0.0221789	0.0169455	0.190589	-0.859551	0.033855	3.317097e-142	-0.0258029	0.0197405	0.191	0.14731	0.396649	20	RAD18	0.832	0.975	0.938 - 1.013
cg07452235	16	NA	72207328	rs11648622	16	72193036	A	G	0.249503	-0.0165528	0.0151128	0.273392	-0.251817	0.0364138	4.664622e-12	0.0657334	0.060763	0.279	0.279342	0.353817	20	PMFBP1	0.876	1.068	0.948 - 1.203
cg07468289	6	NA	30030010	rs138821691	6	30054031	A	G	0.0506958	0.072711	0.0435	0.0946196	0.5251	0.0749588	2.466659e-12	0.138471	0.085167	0.104	0.138245	0.855176	10	ZNRD1-AS1	0.757	1.149	0.972 - 1.357
cg07476201	1	NA	152538426	rs17659359	1	152538358	C	G	0.218688	-0.00927677	0.0162426	0.567906	-0.243191	0.0380106	1.574492e-10	0.0381461	0.0670551	0.569	0.56944	0.5274	12	LCE3E	0.919	1.039	0.911 - 1.185
cg07476963	1	NA	174127462	rs60039606	1	174087582	G	A	0.10835	-0.0468098	0.0245978	0.0570396	-0.392053	0.0545099	6.369212e-13	0.119397	0.0649	0.066	0.0658122	0.159243	20	RABGAP1L	0.698	1.127	0.992 - 1.28
cg07482257	5	NA	174135761	rs79097026	5	174122441	T	A	0.0298211	0.0190565	0.0260567	0.464567	0.58201	0.102939	1.568395e-08	0.0327426	0.0451432	0.468	0.468265	0.767174	10	MSX2	0.91	1.033	0.946 - 1.129
cg07494356	6	NA	166421136	rs9348058	6	166396607	T	A	0.261431	-0.00680057	0.0145902	0.64114	0.422611	0.0370189	3.474969e-30	-0.0160918	0.0345527	0.641	0.849118	0.729346	20	LINC00473	0.927	0.984	0.92 - 1.053
cg07524456	11	NA	45868501	rs2292912	11	45877688	C	G	0.252485	0.0104454	0.0155306	0.501221	-0.658887	0.0394874	1.656885e-62	-0.0158531	0.0235901	0.502	0.677877	0.951314	20	CRY2	0.913	0.984	0.94 - 1.031
cg07534448	6	NA	99236061	rs4518507	6	99255316	T	G	0.0427435	0.00909107	0.0373019	0.807451	0.440997	0.0764199	7.893793e-09	0.0206148	0.0846607	0.808	0.914531	0.833714	8	POU3F2	0.984	1.021	0.865 - 1.205
cg07536920	9	NA	77112326	rs4745299	9	76823655	C	T	0.317097	0.00101326	0.0149769	0.94606	0.224463	0.0347405	1.039184e-10	0.00451415	0.0667269	0.946	0.946063	0.147136	18	RORB	1	1.005	0.881 - 1.145
cg07544451	14	NA	62228636	rs11158359	14	62255780	G	C	0.284294	-0.00346086	0.0146632	0.813414	-0.454692	0.0353938	8.979478e-38	0.00761143	0.0322541	0.813	0.307294	0.706943	20	SNAPC1	0.984	1.008	0.946 - 1.073
cg07567376	10	NA	60271505	rs7068336	10	60261070	C	T	0.324056	-0.0104706	0.0140653	0.456618	0.286883	0.0346847	1.326451e-16	-0.0364978	0.0492262	0.458	0.458432	0.0399345	20	BICC1	0.91	0.964	0.875 - 1.062
cg07567724	1	NA	153777721	rs4451582	1	153777669	G	T	0.485089	0.011603	0.0136739	0.396131	-0.548359	0.0312959	9.779036e-69	-0.0211595	0.0249653	0.397	0.16982	0.839837	20	SLC27A3	0.903	0.979	0.932 - 1.028
cg07570181	2	NA	48806508	rs11680574	2	48810616	G	A	0.319085	0.00780027	0.013723	0.569758	0.215418	0.0347901	5.942936e-10	0.03621	0.063972	0.571	0.571374	0.651083	20	STON1-GTF2A1L	0.919	1.037	0.915 - 1.175
cg07575970	8	NA	91586016	rs11997798	8	91644356	C	T	0.0367793	0.0219429	0.0360735	0.543	-0.492003	0.0872868	1.734105e-08	-0.0445991	0.0737453	0.545	0.545331	0.71439	20	TMEM64	0.918	0.956	0.828 - 1.105
cg07608826	7	NA	133589698	rs13312097	7	133583603	T	C	0.457256	-0.00695517	0.0135888	0.608769	0.497792	0.0314924	2.794738e-56	-0.013972	0.0273125	0.609	0.100012	0.223497	20	EXOC4	0.919	0.986	0.935 - 1.04
cg07620207	11	NA	16430764	rs11603071	11	16408248	C	T	0.390656	-0.00787429	0.0137922	0.568052	-0.230276	0.0328402	2.349155e-12	0.034195	0.0600925	0.569	0.569329	0.731789	12	SOX6	0.919	1.035	0.92 - 1.164
cg07636761	16	NA	9051317	rs78044895	16	9077485	C	G	0.0636183	-0.0645443	0.0330253	0.0506552	1.18225	0.0627787	4.130612e-79	-0.0545946	0.0280844	0.052	0.0819197	0.0107272	20	USP7	0.692	0.947	0.896 - 1
cg07647726	13	NA	109149171	rs726449	13	109151489	T	C	0.348907	0.0134274	0.0145936	0.357527	-0.397149	0.0332264	6.277473e-33	-0.0338095	0.0368547	0.359	0.358947	0.146782	20	MYO16	0.888	0.967	0.899 - 1.039
cg07651452	2	NA	240323957	rs843460	2	240325622	C	A	0.341948	-0.0115191	0.0147375	0.434439	-0.192075	0.0342142	1.978103e-08	0.0599718	0.0774678	0.439	0.438841	0.850649	11	HDAC4	0.907	1.062	0.912 - 1.236
cg07677930	11	NA	98892033	rs117900398	11	97803601	G	A	0.0238569	-0.0307526	0.0851858	0.718095	0.602839	0.108867	3.069869e-08	-0.051013	0.141608	0.719	0.718667	0.681548	20	CNTN5	0.959	0.95	0.72 - 1.254
cg07679219	12	NA	77417738	rs2279575	12	77417344	A	G	0.441352	-0.00634383	0.013602	0.640937	1.20239	0.0197683	0	-0.005276	0.0113128	0.641	0.026097	0.0463924	20	E2F7	0.927	0.995	0.973 - 1.017
cg07723114	6	NA	31864706	rs34562262	6	32020961	C	G	0.0337972	0.0874873	0.0410613	0.0331179	-0.523999	0.0609669	8.340268e-18	-0.166961	0.0807333	0.039	0.0272846	0.043446	20	EHMT2	0.688	0.846	0.722 - 0.991
cg07748883	18	NA	34914606	rs645008	18	34932584	G	A	0.150099	-0.0253372	0.0194573	0.19285	0.306879	0.0485753	2.656801e-10	-0.0825643	0.0647368	0.202	0.202174	0.0965546	18	CELF4	0.851	0.921	0.811 - 1.045
cg07795325	4	NA	114557667	rs28714329	4	114586095	G	C	0.0616302	-0.0270014	0.0219164	0.217942	0.435119	0.0704163	6.441216e-10	-0.0620552	0.0513601	0.227	0.226956	0.28645	17	CAMK2D	0.856	0.94	0.85 - 1.039
cg07804434	7	NA	151527349	rs73160032	7	151527186	T	C	0.295229	0.0161434	0.0143759	0.261459	-1.00282	0.0315592	1.395679e-221	-0.016098	0.0143444	0.262	0.6327	0.877102	20	PRKAG2	0.867	0.984	0.957 - 1.012
cg07807395	1	NA	4698416	rs7542437	1	4706006	G	C	0.286282	0.028283	0.0151171	0.0613551	0.590405	0.0360654	3.113297e-60	0.0479044	0.0257713	0.063	0.0314567	0.327141	20	AJAP1	0.698	1.049	0.997 - 1.103
cg07822074	17	NA	43098904	rs10451271	17	43111154	G	A	0.362823	0.00700619	0.0148049	0.636046	0.311561	0.0319875	2.034062e-22	0.0224874	0.0475746	0.636	0.0287708	0.420966	20	DCAKD	0.926	1.023	0.932 - 1.123
cg07837078	2	NA	12695813	rs779916	2	12685921	A	G	0.243539	-0.0168946	0.0171693	0.325115	-0.416285	0.0375373	1.404564e-28	0.0405842	0.0414061	0.327	0.595064	0.726002	17	TRIB2	0.876	1.041	0.96 - 1.129
cg07849384	2	NA	66659536	rs111685497	2	66690322	G	A	0.027833	0.0204489	0.036502	0.575334	1.26009	0.105079	3.925821e-33	0.0162282	0.0289995	0.576	0.933634	0.999198	20	MEIS1	0.919	1.016	0.96 - 1.076
cg07850323	3	NA	3073276	rs1039252	3	3073807	C	T	0.430417	-0.00512354	0.0137288	0.709002	-0.384996	0.0326137	3.689909e-32	0.013308	0.0356774	0.709	0.709141	0.0705289	20	CNTN4	0.955	1.013	0.945 - 1.087
cg07869023	20	NA	17212376	rs6044692	20	17213793	A	G	0.39662	-0.019073	0.0139228	0.170715	0.208302	0.0323068	1.136255e-10	-0.0915643	0.0683316	0.18	0.337033	0.301676	16	PCSK2	0.825	0.913	0.798 - 1.043
cg07871947	20	NA	44657796	rs1888235	20	44623967	T	C	0.171968	-0.0330494	0.0186284	0.0760399	0.37147	0.0451988	2.059413e-16	-0.0889693	0.051303	0.083	0.0828836	0.620192	20	SLC12A5	0.734	0.915	0.827 - 1.012
cg07879825	7	NA	69358880	rs2851489	7	69092417	C	T	0.32505	0.0164407	0.0140593	0.24225	0.435177	0.0321968	1.255743e-41	0.0377793	0.0324277	0.244	0.191368	0.381397	20	AUTS2	0.859	1.039	0.975 - 1.107
cg07884673	3	NA	53033167	rs11707575	3	53113762	A	C	0.0735586	-0.0508516	0.0266571	0.0564404	0.511405	0.0536959	1.66505e-21	-0.0994352	0.0531606	0.061	0.0614188	0.676999	20	SFMBT1	0.698	0.905	0.816 - 1.005
cg07894334	2	NA	46925333	rs17770970	2	46936837	T	A	0.107356	0.0135037	0.0231309	0.559358	0.550041	0.0519807	3.625674e-26	0.0245503	0.042117	0.56	0.838002	0.993294	20	SOCS5	0.918	1.025	0.944 - 1.113
cg07900197	2	NA	149873848	rs16826443	2	149925901	C	G	0.345924	-0.00228294	0.016153	0.887607	-0.305308	0.0348011	1.740684e-18	0.0074775	0.0529141	0.888	0.887622	0.917502	20	KIF5C	1	1.008	0.908 - 1.118
cg07920962	10	NA	128561738	rs12249026	10	128892214	C	T	0.119284	-0.0402986	0.0212461	0.0578606	-0.30316	0.0468667	9.894432e-11	0.132929	0.073033	0.069	0.0687411	0.115011	20	DOCK1	0.698	1.142	0.99 - 1.318
cg07929029	1	NA	150623203	rs3087960	1	150620569	G	C	0.431412	0.000557136	0.0138018	0.967801	0.374862	0.0326782	1.838302e-30	0.00148624	0.0368186	0.968	0.967801	0.706777	20	ENSA	1	1.001	0.932 - 1.076
cg07935287	18	NA	54318347	rs559279	18	54326525	C	T	0.141153	0.0116322	0.0210537	0.580605	0.492939	0.0466401	4.149415e-26	0.0235977	0.0427689	0.581	0.581121	0.0947541	20	TXNL1	0.919	1.024	0.942 - 1.113
cg07952643	22	NA	38812201	rs23078	22	38824304	T	C	0.0159046	0.0249841	0.0977695	0.798305	1.60544	0.114076	5.5298e-45	0.0155621	0.0609089	0.798	0.963746	0.385252	9	KCNJ4	0.984	1.016	0.901 - 1.144
cg07957035	16	NA	49623763	rs7196850	16	49618976	C	T	0.421471	0.0170916	0.0139809	0.22152	-0.705142	0.0307159	1.257923e-116	-0.0242385	0.0198552	0.222	0.188145	0.295826	20	ZNF423	0.852	0.976	0.939 - 1.015
cg07983394	10	NA	405182	rs6560742	10	216744	G	A	0.0248509	0.0416741	0.0450086	0.354491	-0.803743	0.0993581	5.997988e-16	-0.05185	0.0563644	0.358	0.585802	0.889285	3	DIP2C	0.888	0.949	0.85 - 1.06
cg07991529	8	NA	135476917	rs7819776	8	135465833	A	T	0.44831	-0.0181958	0.0136204	0.181575	-0.581859	0.0307878	1.162061e-79	0.0312719	0.0234668	0.183	0.639336	0.0209342	20	ZFAT	0.825	1.032	0.985 - 1.08
cg07996555	10	NA	453149	rs4881256	10	453831	T	A	0.45825	-0.0312597	0.0137148	0.0226512	-0.382649	0.0314711	5.154281e-34	0.0816929	0.0364661	0.025	0.0805634	0.842205	20	DIP2C	0.688	1.085	1.01 - 1.166
cg07997737	19	NA	5822630	rs778798	19	5839613	A	C	0.266402	-0.0106705	0.0163302	0.513485	-0.664798	0.0350063	2.032829e-80	0.0160507	0.0245787	0.514	0.0847234	0.0108407	20	NRTN	0.915	1.016	0.968 - 1.066
cg08004278	7	NA	121950926	rs7779018	7	121950965	G	A	0.414513	-0.00755078	0.0136421	0.579927	0.226175	0.032672	4.433977e-12	-0.0333846	0.060509	0.581	0.581133	0.265298	7	FEZF1	0.919	0.967	0.859 - 1.089
cg08019608	16	NA	8543484	rs79696793	16	8541714	C	A	0.0536779	-0.0455075	0.0329109	0.166742	-1.99164	0.0714323	4.477864e-171	0.0228493	0.0165449	0.167	0.0523385	0.41865	20	TMEM114	0.825	1.023	0.99 - 1.057
cg08036399	7	NA	32336585	rs13225848	7	32342610	C	T	0.0854871	0.0109932	0.0295561	0.709935	-0.33055	0.0542601	1.115373e-09	-0.0332572	0.0895813	0.71	0.71045	0.792268	18	PDE1C	0.956	0.967	0.812 - 1.153
cg08053103	19	NA	5799467	rs778804	19	5832692	A	T	0.243539	-0.00784502	0.0170633	0.645689	-0.254569	0.0377352	1.517684e-11	0.0308169	0.0671837	0.646	0.646453	0.0233058	19	DUS3L	0.928	1.031	0.904 - 1.176
cg08062812	1	NA	91191232	rs1975506	1	91191297	C	G	0.0854871	0.0284087	0.0316856	0.369943	-0.386604	0.0510221	3.531225e-14	-0.0734827	0.0825306	0.373	0.551145	0.752113	15	BARHL2	0.892	0.929	0.79 - 1.092
cg08064683	4	NA	187572844	rs328432	4	187573073	A	C	0.315109	-0.0011343	0.0152432	0.940681	0.195428	0.0339289	8.414861e-09	-0.00580419	0.0780056	0.941	0.940686	0.55136	5	FAT1	1	0.994	0.853 - 1.158
cg08070200	4	NA	187572960	rs328432	4	187573073	A	C	0.315109	-0.0011343	0.0152432	0.940681	0.227423	0.0330935	6.324665e-12	-0.00498762	0.0670297	0.941	0.940685	0.805617	8	FAT1	1	0.995	0.873 - 1.135
cg08116775	8	NA	135726595	rs56277619	8	135726510	A	G	0.128231	0.0207726	0.0205157	0.311289	-0.414437	0.0451354	4.228654e-20	-0.0501225	0.0498027	0.314	0.358166	0.375965	20	ZFAT	0.876	0.951	0.863 - 1.049
cg08121117	13	NA	112575735	rs2146441	13	112576137	T	G	0.382704	-0.0145501	0.013718	0.288846	0.487201	0.0330095	2.675876e-49	-0.0298647	0.0282294	0.29	0.53391	0.2501	20	SOX1	0.876	0.971	0.918 - 1.026
cg08123277	3	NA	24537469	rs146308538	3	24537469	T	C	0.0218688	0.030649	0.0891586	0.731028	-0.889926	0.0920786	4.252622e-22	-0.03444	0.10025	0.731	0.930363	0.749504	13	THRB	0.963	0.966	0.794 - 1.176
cg08125436	16	NA	7855305	rs8058542	16	7854984	G	A	0.23161	-0.0110974	0.0167342	0.50723	-0.20109	0.0357795	1.906597e-08	0.0551861	0.0837946	0.51	0.51016	0.152412	19	RBFOX1	0.915	1.057	0.897 - 1.245
cg08132734	8	NA	3982537	rs1647330	8	3982891	C	G	0.186879	0.0173085	0.0186273	0.352785	0.315371	0.0414692	2.850347e-14	0.0548831	0.0595041	0.356	0.356351	0.923156	20	CSMD1	0.888	1.056	0.94 - 1.187
cg08134337	9	NA	110046224	rs11573614	9	110046226	T	C	0.0626243	-0.0352307	0.0326202	0.28013	1.0743	0.05185	2.316923e-95	-0.0327941	0.0304054	0.281	0.140694	0.191661	20	RAD23B	0.876	0.968	0.912 - 1.027
cg08138817	16	NA	49902342	rs4785361	16	49912619	G	C	0.186879	-0.0321981	0.0193141	0.095499	-0.251206	0.0460628	4.937402e-08	0.128174	0.0803976	0.111	0.110879	0.0335024	14	ZNF423	0.757	1.137	0.971 - 1.331
cg08144588	3	NA	3080327	rs7625369	3	3080452	A	G	0.159046	-9.99342e-06	0.0197403	0.999596	-1.51203	0.0260979	0	6.60929e-06	0.0130555	1	0.190442	0.585705	20	CNTN4	1	1	0.975 - 1.026
cg08150784	6	NA	99280513	rs66816312	6	99291141	C	T	0.0675944	-0.0136038	0.0251161	0.588069	-0.390416	0.066113	3.52037e-09	0.0348444	0.0646017	0.59	0.58963	0.352452	5	POU3F2	0.919	1.035	0.912 - 1.175
cg08152263	22	NA	35795274	rs1078979	22	35795413	G	A	0.358847	-0.00967988	0.0140279	0.490166	0.61905	0.0327232	8.142945e-80	-0.0156367	0.0226754	0.49	0.231649	0.261947	20	MCM5	0.913	0.984	0.942 - 1.029
cg08159033	4	NA	139819191	rs11737669	4	139818993	A	G	0.151093	0.0207565	0.024557	0.397978	-0.839761	0.0511808	1.683484e-60	-0.0247172	0.0292816	0.399	0.398603	0.24266	20	CCRN4L	0.903	0.976	0.921 - 1.033
cg08160063	16	NA	7704961	rs9933342	16	7704649	A	G	0.491054	0.00170182	0.0136685	0.900914	-0.351693	0.0320222	4.624764e-28	-0.00483894	0.0388674	0.901	0.90092	0.911809	20	RBFOX1	1	0.995	0.922 - 1.074
cg08176244	3	NA	53220711	rs45596236	3	53220569	A	G	0.287276	0.00112903	0.0151584	0.940627	0.396812	0.0362262	6.374717e-28	0.00284525	0.0382013	0.941	0.102539	0.0446524	20	PRKCD	1	1.003	0.931 - 1.081
cg08177681	2	NA	240302585	rs2048764	2	240301377	T	C	0.350895	-0.0103995	0.0143187	0.467662	0.271466	0.0346414	4.634434e-15	-0.0383087	0.0529719	0.47	0.469564	0.847273	20	HDAC4	0.91	0.962	0.868 - 1.068
cg08186935	14	NA	79844568	rs954860	14	79880337	T	G	0.393638	-0.0273895	0.0144567	0.0581469	0.287584	0.0331046	3.716629e-18	-0.0952399	0.051451	0.064	0.0399114	0.761927	20	NRXN3	0.698	0.909	0.822 - 1.006
cg08193714	4	NA	187555728	rs79183206	4	187561616	A	C	0.0337972	0.00611008	0.0256898	0.812005	-0.941687	0.0850629	1.74466e-28	-0.00648844	0.0272869	0.812	0.812047	0.552886	11	FAT1	0.984	0.994	0.942 - 1.048
cg08194979	14	NA	62229171	rs13379385	14	62277337	A	G	0.2833	0.00393769	0.0224855	0.860984	-0.362844	0.0340479	1.619835e-26	-0.0108523	0.0619786	0.861	0.283376	0.657332	20	SNAPC1	0.993	0.989	0.876 - 1.117
cg08195484	1	NA	93544724	rs2391227	1	93561117	T	C	0.17495	0.015922	0.0187794	0.396525	-0.687829	0.0431248	2.861941e-57	-0.0231482	0.027341	0.397	0.92255	0.2148	20	MTF2	0.903	0.977	0.926 - 1.031
cg08199102	17	NA	33923938	rs225307	17	33918311	G	A	0.200795	0.010841	0.0179385	0.545616	-0.616107	0.0420135	1.088174e-48	-0.017596	0.0291406	0.546	0.772121	0.019377	20	AP2B1	0.918	0.983	0.928 - 1.04
cg08202226	1	NA	153896590	rs1043608	1	153909069	C	G	0.291252	0.000874867	0.0142794	0.951146	-0.711691	0.0340146	3.298807e-97	-0.00122928	0.0200641	0.951	0.614424	0.554961	20	GATAD2B	1	0.999	0.96 - 1.039
cg08212266	7	NA	101513100	rs4729758	7	101520023	G	A	0.399602	0.0143258	0.013887	0.30226	-0.320789	0.032932	2.016624e-22	-0.0446581	0.0435323	0.305	0.304957	0.469059	20	CUX1	0.876	0.956	0.878 - 1.042
cg08213590	6	NA	99236007	rs12664173	6	99253006	G	A	0.0427435	0.00909103	0.0373019	0.807452	0.578169	0.0794824	3.485539e-13	0.0157238	0.0645535	0.808	0.807558	0.912263	20	POU3F2	0.984	1.016	0.895 - 1.153
cg08215036	10	NA	62188287	rs2893860	10	62486706	G	T	0.313121	-0.0130221	0.0144294	0.366807	-0.192279	0.0349807	3.869488e-08	0.0677252	0.076049	0.373	0.373172	0.497999	13	ANK3	0.892	1.07	0.922 - 1.242
cg08231870	10	NA	103070372	rs12411910	10	103068972	T	C	0.281312	-0.0203029	0.0147951	0.169979	0.509564	0.0343732	1.017989e-49	-0.0398437	0.029159	0.172	0.216379	0.350885	20	BTRC	0.825	0.961	0.908 - 1.017
cg08236285	8	NA	4637584	rs4372021	8	4636905	T	C	0.0944334	0.00432262	0.019349	0.823222	-0.752213	0.0576375	6.29186e-39	-0.00574654	0.0257265	0.823	0.877972	0.886118	20	CSMD1	0.985	0.994	0.945 - 1.046
cg08238215	2	NA	66673985	rs11883967	2	66673862	A	C	0.326044	0.00170288	0.0141858	0.904451	0.625047	0.0323513	3.603285e-83	0.0027244	0.022696	0.904	0.829196	0.640449	20	MEIS1	1	1.003	0.959 - 1.048
cg08239899	2	NA	3691235	rs2071639	2	3628383	A	C	0.110338	0.0151933	0.0219622	0.489067	0.29552	0.048112	8.131351e-10	0.0514121	0.074787	0.492	0.491801	0.296303	9	ALLC	0.913	1.053	0.909 - 1.219
cg08249698	16	NA	6610161	rs8044082	16	6603021	T	C	0.411531	-0.00334838	0.0141053	0.812358	0.305134	0.0326795	9.893046e-21	-0.0109735	0.0462414	0.812	0.812418	0.474055	20	RBFOX1	0.984	0.989	0.903 - 1.083
cg08266095	5	NA	123149716	rs25766	5	123149749	T	C	0.201789	-0.00190162	0.0165891	0.908738	-0.545008	0.0385373	2.082255e-45	0.00348916	0.0304393	0.909	0.646841	0.587607	20	CSNK1G3	1	1.003	0.945 - 1.065
cg08266286	2	NA	25141901	rs10207642	2	25135254	A	G	0.201789	-0.00431159	0.0163936	0.792547	-0.224236	0.0389357	8.454469e-09	0.0192279	0.0731848	0.793	0.792758	0.477297	13	ADCY3	0.984	1.019	0.883 - 1.177
cg08288016	4	NA	187590536	rs327106	4	187643032	T	C	0.22167	0.0234207	0.0162648	0.149878	0.419733	0.0419898	1.585715e-23	0.0557991	0.0391504	0.154	0.541334	0.0947122	20	FAT1	0.825	1.057	0.979 - 1.142
cg08306029	10	NA	423607	rs34641941	10	420792	G	A	0.149105	-0.00647403	0.0200847	0.747198	-0.37195	0.0460742	6.86747e-16	0.0174056	0.0540414	0.747	0.747392	0.132213	20	DIP2C	0.966	1.018	0.915 - 1.131
cg08309183	7	NA	150674375	rs35633617	7	150675562	G	A	0.313121	0.0153889	0.0147084	0.295438	0.410591	0.0325654	1.90287e-36	0.0374799	0.0359457	0.297	0.372537	0.132676	20	KCNH2	0.876	1.038	0.968 - 1.114
cg08322244	17	NA	8066669	rs9899533	17	8068045	C	G	0.341948	-0.0116403	0.0155753	0.454848	-1.11908	0.0253312	0	0.0104016	0.0139199	0.455	0.0345842	0.536545	20	VAMP2	0.91	1.01	0.983 - 1.038
cg08324862	12	NA	77800655	rs61930412	12	77814092	G	A	0.0407555	0.0467614	0.0325697	0.151078	0.574641	0.0847308	1.185521e-11	0.0813749	0.0579344	0.16	0.160139	0.228181	20	E2F7	0.825	1.085	0.968 - 1.215
cg08348900	6	NA	153072083	rs9384043	6	153047970	T	C	0.326044	0.013466	0.0149165	0.366654	-0.481748	0.034579	4.059157e-44	-0.0279524	0.0310282	0.368	0.631034	0.983721	20	VIP	0.888	0.972	0.915 - 1.033
cg08348957	2	NA	144535905	rs56326655	2	144535906	A	G	0.0318091	0.0354994	0.0412961	0.389993	-2.71029	0.0532301	0	-0.013098	0.015239	0.39	0.108246	0.246014	20	ARHGAP15	0.898	0.987	0.958 - 1.017
cg08354053	17	NA	30630872	rs2344972	17	30633671	G	C	0.410537	-0.00362009	0.0140204	0.796251	-0.233279	0.0327073	9.8681e-13	0.0155183	0.0601407	0.796	0.320307	0.557126	20	RHBDL3	0.984	1.016	0.903 - 1.143
cg08365388	6	NA	148663353	rs12189822	6	148686602	G	A	0.317097	0.0429513	0.0142399	0.0025591	-0.292373	0.0353915	1.443147e-16	-0.146906	0.0518494	0.005	0.00460677	0.20715	20	SASH1	0.688	0.863	0.78 - 0.956
cg08373605	8	NA	2916814	rs11778632	8	2916585	T	A	0.430417	0.00184219	0.0138136	0.893908	-0.54513	0.031487	3.76157e-67	-0.00337936	0.0253408	0.894	0.886433	0.236683	20	CSMD1	1	0.997	0.948 - 1.047
cg08410533	10	NA	375830	rs143439528	10	477228	G	A	0.0159046	0.0228946	0.0451472	0.612078	1.49448	0.0982855	3.25241e-52	0.0153195	0.0302261	0.612	0.481644	0.967654	16	DIP2C	0.92	1.015	0.957 - 1.077
cg08433696	16	NA	23163450	rs11648388	16	23047686	T	C	0.303181	0.00727427	0.0142927	0.610787	-0.191447	0.034799	3.765419e-08	-0.0379963	0.074975	0.612	0.612305	0.640967	20	USP31	0.92	0.963	0.831 - 1.115
cg08444004	2	NA	240086178	rs3828219	2	240086416	T	C	0.402584	-0.0285881	0.0141621	0.0435253	1.25555	0.0187091	0	-0.0227694	0.0112847	0.044	0.141709	0.832888	20	HDAC4	0.688	0.977	0.956 - 0.999
cg08445039	7	NA	32997659	rs4720089	7	33003638	T	G	0.40159	0.0262301	0.0140963	0.0627754	-0.39101	0.0332988	7.719929e-32	-0.067083	0.0365008	0.066	0.422329	0.788297	20	FKBP9	0.698	0.935	0.871 - 1.004
cg08447380	8	NA	8185703	rs7826238	8	8387095	T	G	0.440358	0.0100652	0.0136582	0.461162	0.237417	0.0315927	5.694159e-14	0.0423946	0.0578043	0.463	0.463304	0.918065	20	SGK223	0.91	1.043	0.932 - 1.168
cg08466030	10	NA	60336784	rs10740734	10	60364363	G	A	0.486083	-0.0333659	0.0136373	0.0144185	0.626343	0.0308248	8.652782e-92	-0.053271	0.0219302	0.015	0.0460318	0.506739	20	BICC1	0.688	0.948	0.908 - 0.99
cg08466740	16	NA	6534829	rs813914	16	6534369	T	C	0.510934	0.00299119	0.0136398	0.826417	0.254768	0.032441	4.052353e-15	0.0117408	0.0535589	0.826	0.680289	0.715205	20	RBFOX1	0.985	1.012	0.911 - 1.124
cg08466982	2	NA	24162619	rs11675585	2	24237180	T	C	0.38668	-0.0134765	0.0139576	0.334279	0.237862	0.0335003	1.244728e-12	-0.0566567	0.0592193	0.339	0.338705	0.700367	20	UBXN2A	0.887	0.945	0.841 - 1.061
cg08473199	2	NA	219748503	rs10177996	2	219746561	C	T	0.188867	-0.00443426	0.017715	0.802347	0.433397	0.0397734	1.195654e-27	-0.0102314	0.0408855	0.802	0.802398	0.956178	20	WNT10A	0.984	0.99	0.914 - 1.072
cg08481354	11	NA	33824272	rs11032408	11	33850536	A	G	0.308151	0.0255464	0.0146922	0.0820747	-0.197705	0.034514	1.014619e-08	-0.129215	0.0776618	0.096	0.0961501	0.106899	20	FBXO3	0.74	0.879	0.755 - 1.023
cg08485302	3	NA	156439987	rs11917436	3	156465628	A	G	0.464215	-0.00900556	0.0135757	0.507101	0.207251	0.03313	3.957637e-10	-0.0434525	0.065871	0.509	0.509472	0.801103	20	TIPARP	0.915	0.957	0.842 - 1.089
cg08494905	6	NA	37663982	rs6937280	6	37671922	T	G	0.49503	0.0113025	0.0138483	0.414406	-0.229308	0.0321046	9.162525e-13	-0.0492895	0.0607846	0.417	0.41743	0.245701	11	MDGA1	0.907	0.952	0.845 - 1.072
cg08504812	3	NA	157260627	rs74407092	3	157323373	A	C	0.282306	-0.0081113	0.0144604	0.574844	0.337998	0.0371584	9.359196e-20	-0.0239981	0.0428638	0.576	0.480252	0.0469902	20	C3orf55	0.919	0.976	0.898 - 1.062
cg08523865	2	NA	124782253	rs6723684	2	124782559	C	G	0.434394	-0.0127407	0.014228	0.370538	0.232334	0.0329258	1.710101e-12	-0.0548378	0.0617305	0.374	0.670169	0.253522	14	CNTNAP5	0.892	0.947	0.839 - 1.068
cg08524344	19	NA	5803863	rs10423575	19	5803647	T	A	0.102386	-0.010468	0.0222511	0.638034	0.517451	0.054147	1.218977e-21	-0.0202299	0.0430534	0.638	0.638441	0.777125	15	DUS3L	0.926	0.98	0.901 - 1.066
cg08526959	2	NA	25149334	rs6719538	2	25149531	A	G	0.083499	-0.0318245	0.0304171	0.295436	0.628559	0.0550808	3.660868e-30	-0.0506309	0.0485948	0.297	0.623955	0.109563	20	ADCY3	0.876	0.951	0.864 - 1.046
cg08528604	13	NA	112610282	rs1277800	13	112610882	C	G	0.215706	0.00103656	0.0157491	0.947523	-0.258791	0.0388594	2.744348e-11	-0.0040054	0.0608594	0.948	0.947526	0.910592	15	SOX1	1	0.996	0.884 - 1.122
cg08535600	3	NA	8810980	rs62243375	3	8810462	T	C	0.16004	-0.00857546	0.016509	0.603453	0.31314	0.0489259	1.550768e-10	-0.0273854	0.0528942	0.605	0.60464	0.411588	20	OXTR	0.919	0.973	0.877 - 1.079
cg08549806	16	NA	49868530	rs34050011	16	49868513	A	C	0.430417	-0.0159864	0.0142175	0.260836	0.557202	0.0314715	3.838572e-70	-0.0286905	0.0255673	0.262	0.366485	0.126546	20	ZNF423	0.867	0.972	0.924 - 1.022
cg08558478	5	NA	115639617	rs6885780	5	115506276	A	C	0.101392	0.0348845	0.0253093	0.168102	-0.298676	0.0417726	8.67426e-13	-0.116797	0.0862983	0.176	0.175925	0.539277	20	SEMA6A	0.825	0.89	0.751 - 1.054
cg08565197	2	NA	240196284	rs56777251	2	240196347	T	C	0.141153	-0.0233467	0.0196674	0.235198	0.577551	0.0530157	1.231602e-27	-0.0404236	0.0342547	0.238	0.227102	0.0904419	20	HDAC4	0.856	0.96	0.898 - 1.027
cg08570034	5	NA	175227702	rs62389918	5	175561586	T	G	0.444334	-0.00558096	0.0136756	0.683203	-0.255207	0.0326953	5.920845e-15	0.0218683	0.0536594	0.684	0.683612	0.157746	20	CPLX2	0.942	1.022	0.92 - 1.135
cg08575696	12	NA	121087382	rs2686556	12	121095331	C	T	0.323062	0.00212062	0.0145242	0.883917	-0.406811	0.0353759	1.324578e-30	-0.00521279	0.0357055	0.884	0.883926	0.0431468	20	CABP1	0.998	0.995	0.928 - 1.067
cg08578734	5	NA	152870490	rs922234	5	153159954	G	C	0.352883	-0.00175777	0.0139742	0.899901	-0.353966	0.0344088	8.059713e-25	0.00496593	0.0394819	0.9	0.916302	0.0497065	20	GRIA1	1	1.005	0.93 - 1.086
cg08586669	7	NA	50727761	rs2237455	7	50724129	T	C	0.359841	0.0389538	0.0155569	0.0122813	0.693636	0.0320811	1.131312e-103	0.0561588	0.0225779	0.013	0.0735442	0.374405	20	GRB10	0.688	1.058	1.012 - 1.106
cg08605347	10	NA	533359	rs816599	10	547567	A	G	0.0586481	-0.0300268	0.0295131	0.30896	-0.558834	0.0743527	5.648143e-14	0.0537311	0.0532936	0.313	0.313353	0.990679	20	DIP2C	0.876	1.055	0.951 - 1.171
cg08608126	11	NA	33744567	rs2901375	11	33736575	C	T	0.348907	-0.024155	0.0148299	0.103355	-0.259472	0.0353327	2.077711e-13	0.0930927	0.058543	0.112	0.111799	0.421062	20	CD59	0.757	1.098	0.979 - 1.231
cg08613504	2	NA	44312696	rs10166377	2	44312697	A	G	0.166998	0.0395084	0.0190829	0.038419	-0.605516	0.0433685	2.654882e-44	-0.0652475	0.0318597	0.041	0.0983276	0.044382	20	PPM1B	0.688	0.937	0.88 - 0.997
cg08628269	8	NA	116073508	rs62513389	8	116066814	T	C	0.105368	0.0204294	0.0243424	0.401328	-0.444876	0.0496671	3.331689e-19	-0.0459216	0.054957	0.403	0.403384	0.538898	9	TRPS1	0.904	0.955	0.858 - 1.064
cg08629043	2	NA	240196078	rs56777251	2	240196347	T	C	0.141153	-0.0233467	0.0196674	0.235198	0.552767	0.0531844	2.656766e-25	-0.042236	0.0358112	0.238	0.238236	0.563575	20	HDAC4	0.856	0.959	0.894 - 1.028
cg08642111	8	NA	3141844	rs1542106	8	3141219	C	T	0.22167	0.0177896	0.0163961	0.277926	-0.270461	0.0410076	4.241896e-11	-0.0657752	0.0614377	0.284	0.284349	0.789624	13	CSMD1	0.876	0.936	0.83 - 1.056
cg08643692	17	NA	43099350	rs12450587	17	43108899	C	G	0.192843	-0.00527318	0.0196931	0.788878	0.929177	0.0360587	2.000465e-146	-0.00567511	0.0211953	0.789	0.722993	0.306941	20	DCAKD	0.984	0.994	0.954 - 1.037
cg08644482	1	NA	24421423	rs11249142	1	24421804	G	A	0.435388	0.0162622	0.0136713	0.234237	-0.367386	0.0330458	1.031209e-28	-0.0442646	0.0374247	0.237	0.236903	0.473074	20	MYOM3	0.856	0.957	0.889 - 1.03
cg08668551	11	NA	126873181	rs7115473	11	126873226	T	G	0.127237	0.0101886	0.0219551	0.642601	0.328181	0.0521078	3.01303e-10	0.0310457	0.0670808	0.644	0.6435	0.397154	11	KIRREL3	0.927	1.032	0.904 - 1.176
cg08677210	17	NA	55550613	rs277060	17	55562094	G	T	0.159046	0.0463575	0.0197898	0.0191553	0.457506	0.0419255	1.006258e-27	0.101327	0.0442413	0.022	0.00369812	0.109858	20	MSI2	0.688	1.107	1.015 - 1.207
cg08687958	10	NA	119135722	rs2532787	10	119085111	G	A	0.151093	0.0441058	0.0188301	0.0191651	-0.447572	0.0445417	9.337722e-24	-0.0985445	0.0431995	0.023	0.0225397	0.184046	20	PDZD8	0.688	0.906	0.833 - 0.986
cg08690159	2	NA	3689565	rs9808287	2	3624799	A	G	0.110338	0.0150716	0.0219475	0.492265	0.277792	0.0485252	1.036241e-08	0.0542551	0.0795735	0.495	0.495351	0.412598	10	ALLC	0.913	1.056	0.903 - 1.234
cg08701686	8	NA	35095362	rs12679477	8	35284386	G	A	0.455268	-0.0159197	0.0138522	0.250451	0.201488	0.0320393	3.199931e-10	-0.0790107	0.0698881	0.258	0.258252	0.646925	20	UNC5D	0.867	0.924	0.806 - 1.06
cg08705697	13	NA	67804744	rs1570892	13	67803436	A	C	0.2167	-0.00368863	0.0150369	0.80622	-0.284905	0.0383191	1.045156e-13	0.0129469	0.0528073	0.806	0.806323	0.526486	16	PCDH9	0.984	1.013	0.913 - 1.124
cg08706575	11	NA	122525907	rs12419792	11	122498974	C	T	0.266402	-0.0250819	0.0164777	0.127966	0.549301	0.0371356	1.655765e-49	-0.0456615	0.030156	0.13	0.0271003	0.208319	20	UBASH3B	0.785	0.955	0.901 - 1.014
cg08709827	7	NA	69923958	rs11760753	7	69925030	G	A	0.146123	-0.0355646	0.0242148	0.141911	0.543836	0.0448689	8.220366e-34	-0.0653958	0.0448516	0.145	0.144827	0.253215	20	AUTS2	0.825	0.937	0.858 - 1.023
cg08715914	12	NA	26278128	rs1466467	12	26330372	G	A	0.139165	-0.0215599	0.0172869	0.212331	-0.289531	0.0414811	2.955586e-12	0.074465	0.0606523	0.22	0.219546	0.338639	20	BHLHE41	0.852	1.077	0.957 - 1.213
cg08716655	1	NA	66257732	rs12401401	1	66231308	A	G	0.329026	0.0156433	0.01395	0.262125	0.828167	0.0308486	9.35032e-159	0.0188891	0.0168591	0.263	0.245156	0.929275	20	PDE4B	0.867	1.019	0.986 - 1.053
cg08719777	2	NA	173941406	rs3754747	2	173965296	A	G	0.171968	-0.0024234	0.0201486	0.904264	0.845019	0.0417259	3.432569e-91	-0.00286786	0.0238444	0.904	0.312397	0.0222513	20	ZAK	1	0.997	0.952 - 1.045
cg08728448	16	NA	55909166	rs7194945	16	55909163	C	T	0.4334	-0.00419505	0.0137404	0.760132	0.264436	0.031828	9.709615e-17	-0.0158641	0.0519962	0.76	0.760289	0.167897	20	CES5A	0.971	0.984	0.889 - 1.09
cg08745288	7	NA	96637152	rs2016644	7	96596049	T	C	0.105368	0.00576918	0.024016	0.810158	0.387156	0.0488633	2.313866e-15	0.0149014	0.0620604	0.81	0.810243	0.108332	4	DLX6	0.984	1.015	0.899 - 1.146
cg08753468	7	NA	71911541	rs13230359	7	71911703	A	G	0.178926	-0.00389928	0.0168317	0.8168	0.515692	0.0399806	4.58579e-38	-0.00756126	0.0326443	0.817	0.525164	0.544388	20	CALN1	0.984	0.992	0.931 - 1.058
cg08764927	1	NA	7844895	rs228644	1	7866083	A	G	0.382704	0.0133487	0.0140067	0.340579	-0.188865	0.0329621	1.005631e-08	-0.0706784	0.0751812	0.347	0.347163	0.585836	20	PER3	0.887	0.932	0.804 - 1.08
cg08769634	16	NA	71657362	rs6499532	16	71750996	A	G	0.515905	0.00202883	0.0136174	0.881563	0.252264	0.0322339	5.034421e-15	0.00804248	0.0539905	0.882	0.881584	0.931295	20	MARVELD3	0.998	1.008	0.907 - 1.121
cg08773314	2	NA	239334832	rs541013	2	239336492	G	A	0.441352	0.00762312	0.0135952	0.574987	-1.00857	0.0253311	0	-0.00755834	0.013481	0.575	0.793577	0.454524	20	ASB1	0.919	0.992	0.967 - 1.019
cg08808402	5	NA	115910732	rs153640	5	115892410	T	G	0.257455	-0.0110569	0.0152816	0.469346	-0.202637	0.0368309	3.758974e-08	0.0545651	0.0760631	0.473	0.473148	0.88312	9	SEMA6A	0.911	1.056	0.91 - 1.226
cg08809405	16	NA	5967334	rs62013869	16	5966991	G	A	0.304175	0.0293589	0.0155141	0.0584376	-0.644259	0.0346375	3.209367e-77	-0.04557	0.0242049	0.06	0.100437	0.118519	20	RBFOX1	0.698	0.955	0.911 - 1.002
cg08822715	12	NA	114404604	rs149657060	12	114339577	T	C	0.026839	-0.00511996	0.0476503	0.914433	1.14578	0.159031	5.814904e-13	-0.00446854	0.0415923	0.914	0.914443	0.0266903	11	RBM19	1	0.996	0.918 - 1.08
cg08856268	1	NA	150436947	rs834241	1	150379007	T	C	0.408549	0.00508403	0.0142405	0.721083	0.201009	0.0327327	8.204015e-10	0.0252925	0.0709647	0.722	0.721533	0.577381	20	TARS2	0.959	1.026	0.892 - 1.179
cg08859190	12	NA	106980319	rs4964180	12	106980254	A	G	0.413519	-0.00787292	0.0138602	0.570019	0.242477	0.0323001	6.04848e-14	-0.0324687	0.0573242	0.571	0.571119	0.724607	20	RFX4	0.919	0.968	0.865 - 1.083
cg08868352	17	NA	56736755	rs302879	17	56761758	C	G	0.352883	0.0111895	0.0151217	0.459322	0.247759	0.0347276	9.723225e-13	0.0451628	0.0613612	0.462	0.461722	0.510743	20	TEX14	0.91	1.046	0.928 - 1.18
cg08881175	10	NA	130832393	rs12413437	10	130840131	A	C	0.0934394	-0.00931988	0.02066	0.651912	-0.414953	0.0536253	1.009889e-14	0.0224601	0.0498733	0.652	0.652463	0.102158	10	MGMT	0.93	1.023	0.927 - 1.128
cg08893087	1	NA	93416982	rs945631	1	93426167	A	G	0.0397614	0.00765011	0.0264292	0.772232	-0.910745	0.0741914	1.224508e-34	-0.00839984	0.0290274	0.772	0.781427	0.777489	20	FAM69A	0.975	0.992	0.937 - 1.05
cg08894594	1	NA	62208631	rs74848326	1	62227368	C	T	0.227634	-0.0148185	0.016984	0.382937	-0.268551	0.0371875	5.140404e-13	0.0551796	0.0637031	0.386	0.386381	0.680693	14	INADL	0.898	1.057	0.933 - 1.197
cg08895590	1	NA	91227319	rs3843305	1	91243376	A	G	0.445328	0.00136276	0.0135968	0.920165	-1.14929	0.0221674	0	-0.00118574	0.0118306	0.92	0.33026	0.264066	20	BARHL2	1	0.999	0.976 - 1.022
cg08898775	15	NA	59042684	rs6494037	15	59016315	G	A	0.315109	0.00659481	0.0137551	0.631622	0.240001	0.0365962	5.450678e-11	0.0274783	0.0574657	0.633	0.63253	0.476509	20	ADAM10	0.926	1.028	0.918 - 1.15
cg08903389	7	NA	69104289	rs1985165	7	69154461	C	T	0.32505	0.0162337	0.0140605	0.24827	-0.234929	0.0321243	2.610186e-13	-0.0691005	0.0605913	0.254	0.254105	0.354551	20	AUTS2	0.865	0.933	0.829 - 1.051
cg08905239	10	NA	72973765	rs16928524	10	72974671	T	G	0.124254	-0.00702894	0.021151	0.739646	0.87186	0.0452633	1.120423e-82	-0.00806201	0.0242632	0.74	0.610398	0.683045	20	UNC5B	0.966	0.992	0.946 - 1.04
cg08915824	1	NA	204911863	rs4951147	1	204919232	G	A	0.250497	0.00815093	0.0148275	0.582513	0.688554	0.0354293	3.934441e-84	0.0118378	0.0215429	0.583	0.305309	0.754194	20	NFASC	0.919	1.012	0.97 - 1.056
cg08925142	4	NA	18023851	rs35622894	4	17929747	C	T	0.105368	-0.0313891	0.0258504	0.224649	-0.62381	0.0476401	3.553345e-39	0.0503183	0.0416173	0.227	0.226635	0.56386	20	LCORL	0.856	1.052	0.969 - 1.141
cg08926287	3	NA	14443694	rs9855606	3	14292955	A	G	0.472167	0.0163329	0.0137787	0.23587	0.19973	0.0322684	6.030059e-10	0.0817749	0.0702403	0.244	0.244337	0.427284	20	SLC6A6	0.859	1.085	0.946 - 1.245
cg08931968	6	NA	30005372	rs142070276	6	30452219	A	C	0.00397614	0.00033679	0.194903	0.998621	-2.80311	0.175793	3.058451e-57	-0.000120149	0.0695309	0.999	0.162966	0.691239	20	ZNRD1-AS1	1	1	0.872 - 1.146
cg08944236	16	NA	53242355	rs67673290	16	53170804	C	G	0.295229	0.00580798	0.014991	0.698437	-0.221419	0.0348069	1.999714e-10	-0.0262307	0.0678296	0.699	0.698967	0.147882	20	CHD9	0.948	0.974	0.853 - 1.113
cg08948964	11	NA	113285594	rs11608109	11	113303448	G	C	0.387674	-0.0129257	0.0136515	0.343724	-0.243325	0.0322394	4.439563e-14	0.0531212	0.0565438	0.347	0.34749	0.86663	20	DRD2	0.887	1.055	0.944 - 1.178
cg08977816	2	NA	11863086	rs11695074	2	11860795	A	C	0.210736	-0.0295476	0.0193207	0.126184	0.351691	0.040697	5.538691e-18	-0.0840157	0.0557902	0.132	0.132087	0.543398	20	LPIN1	0.785	0.919	0.824 - 1.026
cg09015232	20	NA	44657115	rs3918271	20	44645593	A	G	0.17495	-0.0365947	0.0185927	0.0490416	0.703859	0.0449988	3.783273e-55	-0.0519915	0.0266237	0.051	0.0426883	0.426911	20	SLC12A5	0.692	0.949	0.901 - 1
cg09016968	6	NA	99290635	rs171895	6	99297567	G	A	0.393638	0.0115249	0.013802	0.403708	0.195538	0.0337061	6.581065e-09	0.0589393	0.071312	0.409	0.408521	0.732345	15	POU3F2	0.905	1.061	0.922 - 1.22
cg09017235	1	NA	14020212	rs68133711	1	13956807	A	G	0.106362	-0.00758022	0.028146	0.787685	-0.460893	0.0514603	3.35786e-19	0.0164468	0.061096	0.788	0.942071	0.636593	7	PRDM2	0.984	1.017	0.902 - 1.146
cg09022458	20	NA	43538617	rs16989483	20	43537200	C	T	0.287276	0.0189361	0.0157688	0.229806	0.750708	0.0325672	1.436118e-117	0.0252243	0.0210337	0.23	0.208973	0.683489	20	PABPC1L	0.856	1.026	0.984 - 1.069
cg09031522	13	NA	112610918	rs12862066	13	112607390	G	C	0.21173	-0.000474941	0.0156854	0.975844	-0.578885	0.0385918	7.318692e-51	0.00082044	0.0270959	0.976	0.545554	0.421946	20	SOX1	1	1.001	0.949 - 1.055
cg09031790	16	NA	24129948	rs9937112	16	24130185	A	G	0.0914513	0.0339334	0.0251493	0.177248	-0.706824	0.0706442	1.442835e-23	-0.0480083	0.0359028	0.181	0.181166	0.216093	8	CACNG3	0.825	0.953	0.888 - 1.023
cg09037239	5	NA	173622087	rs72816788	5	173606969	A	G	0.0586481	-0.0374045	0.0275416	0.174429	-0.446394	0.0691159	1.056529e-10	0.0837926	0.0630473	0.184	0.183834	0.737955	11	HMP19	0.828	1.087	0.961 - 1.23
cg09043104	8	NA	117128288	rs7011010	8	117126310	C	A	0.397614	-0.0240395	0.0137319	0.0800094	0.236565	0.033865	2.83786e-12	-0.101619	0.0598421	0.089	0.0894853	0.10716	15	TRPS1	0.734	0.903	0.803 - 1.016
cg09044294	2	NA	50234533	rs7599940	2	50234279	C	G	0.479125	-0.0159657	0.0136154	0.240948	-0.202273	0.0329574	8.388022e-10	0.0789314	0.0685296	0.249	0.249409	0.762312	14	NRXN1	0.861	1.082	0.946 - 1.238
cg09048186	2	NA	24164067	rs9261	2	23931036	T	C	0.463221	0.00900658	0.0135773	0.507103	0.326261	0.0317981	1.062923e-24	0.0276055	0.0417017	0.508	0.507988	0.457907	20	UBXN2A	0.915	1.028	0.947 - 1.116
cg09051775	16	NA	52580266	rs3803660	16	52586568	G	A	0.497018	0.0146224	0.0136013	0.282342	-0.248297	0.0328465	4.052012e-14	-0.0588908	0.0553296	0.287	0.287164	0.37854	17	TOX3	0.876	0.943	0.846 - 1.051
cg09073493	2	NA	44279420	rs188634891	2	44302748	G	T	0.236581	0.0260562	0.0159437	0.102204	-0.258965	0.0370745	2.848707e-12	-0.100617	0.0632296	0.112	0.111545	0.0879076	20	LRPPRC	0.757	0.904	0.799 - 1.024
cg09084892	4	NA	187557837	rs2637779	4	187558391	A	G	0.439364	0.00466836	0.0136876	0.733055	-0.211716	0.0315811	2.029527e-11	-0.0220501	0.0647344	0.733	0.733386	0.991261	20	FAT1	0.964	0.978	0.862 - 1.111
cg09097748	10	NA	62127543	rs7093718	10	62490888	G	T	0.122266	0.00766633	0.0207222	0.711414	-0.262228	0.0457741	1.011814e-08	-0.0292354	0.0791883	0.712	0.711987	0.396745	13	ANK3	0.956	0.971	0.832 - 1.134
cg09107438	12	NA	56819060	rs7312888	12	56828548	G	C	0.454274	-0.0270364	0.0137415	0.0491256	-0.630958	0.0312931	2.076391e-90	0.0428498	0.0218822	0.05	0.171699	0.0312324	20	TIMELESS	0.692	1.044	1 - 1.09
cg09127448	10	NA	126704108	rs117854848	10	126703985	G	A	0.0208748	-0.065299	0.0549622	0.234805	2.63747	0.102507	5.446832e-146	-0.0247582	0.0208612	0.235	0.222016	0.516479	6	CTBP2	0.856	0.976	0.936 - 1.016
cg09132790	16	NA	49533226	rs2241256	16	49533629	C	T	0.37674	0.0119837	0.0138822	0.388004	-0.193537	0.0347315	2.512799e-08	-0.0619193	0.0725844	0.394	0.393622	0.416562	13	C16orf78	0.899	0.94	0.815 - 1.084
cg09150232	7	NA	50849639	rs4947873	7	50848622	C	G	0.166004	-0.00108902	0.0174176	0.950145	0.484415	0.041414	1.322156e-31	-0.00224812	0.0359565	0.95	0.574269	0.98268	20	GRB10	1	0.998	0.93 - 1.071
cg09161455	17	NA	38255871	rs939347	17	38256693	A	G	0.249503	0.0349223	0.014614	0.0168646	0.320259	0.0360473	6.426514e-19	0.109044	0.0472536	0.021	0.0210197	0.779329	20	NR1D1	0.688	1.115	1.017 - 1.223
cg09175834	12	NA	78225315	rs74106569	12	78246483	G	A	0.00894632	0.0117788	0.050896	0.816982	-1.53886	0.172151	3.925721e-19	-0.00765423	0.0330849	0.817	0.817042	0.258369	20	NAV3	0.984	0.992	0.93 - 1.059
cg09185650	6	NA	37664538	rs4711510	6	37669641	G	A	0.497018	0.010804	0.0138475	0.435266	-0.414158	0.0314921	1.675534e-39	-0.0260867	0.0334941	0.436	0.333083	0.263513	20	MDGA1	0.907	0.974	0.912 - 1.04
cg09196257	10	NA	468197	rs12254690	10	468183	A	G	0.170974	0.0191122	0.0192301	0.320287	-0.974518	0.0413345	6.735562e-123	-0.0196119	0.0197505	0.321	0.223493	0.0450963	20	DIP2C	0.876	0.981	0.943 - 1.019
cg09210666	2	NA	173941575	rs3754747	2	173965296	A	G	0.171968	-0.0024234	0.0201486	0.904264	0.886017	0.0418102	1.14604e-99	-0.00273516	0.022741	0.904	0.23421	0.02172	20	ZAK	1	0.997	0.954 - 1.043
cg09223928	10	NA	130919713	rs10829573	10	130916306	T	C	0.494036	0.0193865	0.0136259	0.154803	-0.417785	0.0318917	3.286452e-39	-0.046403	0.0328064	0.157	0.15723	0.457433	20	MGMT	0.825	0.955	0.895 - 1.018
cg09226888	16	NA	6030320	rs9935090	16	6027426	T	C	0.157058	0.00127199	0.0158995	0.936236	0.352976	0.0426918	1.362344e-16	0.00360362	0.0450463	0.936	0.404728	0.136313	10	RBFOX1	1	1.004	0.919 - 1.096
cg09231171	16	NA	49518414	rs193914	16	49520199	T	C	0.228628	-0.0216981	0.0195163	0.266227	0.779915	0.0381674	8.328138e-93	-0.0278211	0.0250606	0.267	0.471011	0.719528	20	C16orf78	0.87	0.973	0.926 - 1.022
cg09243909	16	NA	53871485	rs72805646	16	53881965	A	C	0.137177	-0.00475784	0.0254037	0.851434	-0.440032	0.046745	4.800986e-21	0.0108125	0.0577429	0.851	0.851463	0.664457	18	FTO	0.99	1.011	0.903 - 1.132
cg09245582	19	NA	18419467	rs77609620	19	18452787	C	G	0.0785288	-0.0323356	0.0233157	0.165485	0.3774	0.0676393	2.410685e-08	-0.0856798	0.0636596	0.178	0.178333	0.367862	3	LSM4	0.825	0.918	0.81 - 1.04
cg09247360	2	NA	149335327	rs6705361	2	149356409	C	T	0.229622	0.0310183	0.0150219	0.0389351	-0.431152	0.0360411	5.565734e-33	-0.0719428	0.0353565	0.042	0.0249711	0.915637	20	EPC2	0.688	0.931	0.868 - 0.997
cg09250933	2	NA	114035619	rs1867763	2	114035923	G	A	0.354871	-0.013895	0.0147363	0.345727	0.412312	0.0346486	1.186139e-32	-0.0337002	0.0358527	0.347	0.770589	0.931604	20	PAX8	0.887	0.967	0.901 - 1.037
cg09263059	17	NA	43065876	rs9630726	17	43068628	G	A	0.343936	0.012417	0.0142321	0.382955	-0.620196	0.0346427	1.124274e-71	-0.0200211	0.022975	0.384	0.534153	0.0707931	20	C1QL1	0.897	0.98	0.937 - 1.025
cg09268453	7	NA	50861927	rs6960912	7	50840632	A	T	0.252485	0.00164049	0.0140563	0.907091	-0.392379	0.0383061	1.268978e-24	-0.00418088	0.0358256	0.907	0.907097	0.744181	20	GRB10	1	0.996	0.928 - 1.068
cg09295021	7	NA	148393388	rs6464923	7	148427590	T	A	0.0854871	-0.0291705	0.045662	0.52293	-0.319192	0.0583857	4.578233e-08	0.0913886	0.144028	0.526	0.525743	0.770094	3	CUL1	0.918	1.096	0.826 - 1.453
cg09298183	10	NA	125528133	rs1219726	10	125528007	G	A	0.374751	0.0113542	0.0141015	0.420718	-0.182934	0.0319776	1.060969e-08	-0.0620673	0.0778452	0.425	0.425266	0.671109	8	GPR26	0.907	0.94	0.807 - 1.095
cg09301086	2	NA	3691534	rs7567833	2	3691548	G	A	0.0347913	0.0672004	0.0483849	0.164872	0.910105	0.104843	3.936659e-18	0.0738381	0.0538403	0.17	0.170241	0.680566	8	ALLC	0.825	1.077	0.969 - 1.196
cg09320652	1	NA	66708864	rs75398902	1	66713196	G	C	0.0228628	0.0696879	0.0650144	0.283772	-2.83766	0.12481	1.980267e-114	-0.0245583	0.0229368	0.284	0.284307	0.737459	15	PDE4B	0.876	0.976	0.933 - 1.021
cg09324113	17	NA	56737118	rs304268	17	56799907	C	T	0.374751	0.00898435	0.0147793	0.543253	0.223079	0.0347549	1.375055e-10	0.0402743	0.0665479	0.545	0.545051	0.453191	20	TEX14	0.918	1.041	0.914 - 1.186
cg09324706	12	NA	114395457	rs4767173	12	114395442	C	T	0.483101	0.00407495	0.0140163	0.771258	0.983234	0.0257565	0	0.00414443	0.0142557	0.771	0.65454	0.840772	20	RBM19	0.975	1.004	0.976 - 1.033
cg09328228	20	NA	43538527	rs16989483	20	43537200	C	T	0.287276	0.0189361	0.0157688	0.229806	0.36059	0.034396	1.028841e-25	0.0525142	0.0440165	0.233	0.232847	0.442011	20	PABPC1L	0.856	1.054	0.967 - 1.149
cg09342766	6	NA	72596291	rs7755374	6	72590530	G	T	0.420477	0.027893	0.0136842	0.0415163	-0.231471	0.033321	3.739216e-12	-0.120503	0.0616108	0.05	0.0504798	0.0605176	20	RIMS1	0.692	0.886	0.786 - 1
cg09349613	10	NA	126686762	rs72828993	10	126687613	C	T	0.102386	0.0149792	0.0196758	0.446478	-2.06804	0.0332849	0	-0.00724319	0.00951495	0.447	0.203787	0.949579	20	CTBP2	0.91	0.993	0.974 - 1.011
cg09361094	10	NA	834503	rs7095043	10	835055	A	G	0.429423	-0.0145443	0.0137866	0.291444	0.495517	0.0321543	1.388852e-53	-0.0293518	0.0278878	0.293	0.841398	0.906814	20	LARP4B	0.876	0.971	0.919 - 1.026
cg09363735	6	NA	50808699	rs72890698	6	50808732	T	G	0.0984095	-0.00659637	0.0239313	0.782826	-0.636542	0.0518317	1.14648e-34	0.0103628	0.0376053	0.783	0.351027	0.468759	20	TFAP2B	0.982	1.01	0.939 - 1.088
cg09373148	3	NA	138152837	rs1679181	3	138152940	C	A	0.0506958	0.0190831	0.0265478	0.472252	-0.809833	0.0723321	4.263964e-29	-0.0235642	0.0328493	0.473	0.341097	0.934282	20	ESYT3	0.911	0.977	0.916 - 1.042
cg09380069	17	NA	53847116	rs1863612	17	53838996	A	G	0.197813	-0.00933759	0.0175588	0.594872	-0.475691	0.041376	1.3695e-30	0.0196295	0.0369517	0.595	0.595265	0.99077	20	PCTP	0.919	1.02	0.949 - 1.096
cg09386054	14	NA	98919898	rs973841	14	98924788	A	G	0.296223	0.0148308	0.0149246	0.320362	0.450711	0.0333747	1.469894e-41	0.0329053	0.033203	0.322	0.596547	0.535741	20	C14orf177	0.876	1.033	0.968 - 1.103
cg09397579	7	NA	151511901	rs77307127	7	151528768	T	C	0.026839	-0.0259416	0.0698244	0.710246	-0.663784	0.0874567	3.202443e-14	0.0390814	0.105317	0.711	0.926071	0.740706	7	PRKAG2	0.956	1.04	0.846 - 1.278
cg09399716	2	NA	46890238	rs67716382	2	46890317	C	G	0.190855	-0.0188262	0.0189996	0.321747	-1.55118	0.0198376	0	0.0121367	0.0122495	0.322	0.961488	0.759078	20	SOCS5	0.876	1.012	0.988 - 1.037
cg09438069	4	NA	187581093	rs7672047	4	187580706	T	C	0.413519	-0.00345645	0.0137323	0.801271	-1.32235	0.014205	0	0.00261386	0.0103848	0.801	0.692624	0.898511	20	FAT1	0.984	1.003	0.982 - 1.023
cg09439765	6	NA	20014307	rs1202269	6	20014976	G	T	0.408549	0.0193677	0.0137919	0.160235	0.42294	0.0324056	6.236572e-39	0.045793	0.0327978	0.163	0.176008	0.623841	20	ID4	0.825	1.047	0.982 - 1.116
cg09445902	10	NA	555545	rs7071018	10	555514	T	C	0.133201	-0.00711566	0.019867	0.72022	0.663398	0.0449511	2.72327e-49	-0.0107261	0.0299561	0.72	0.0346428	0.198996	20	DIP2C	0.959	0.989	0.933 - 1.049
cg09449988	7	NA	151328116	rs4726070	7	151328218	G	A	0.415507	-0.0233526	0.0136184	0.086385	-0.609423	0.0328316	6.511131e-77	0.0383192	0.0224415	0.088	0.278174	0.49003	20	PRKAG2	0.734	1.039	0.994 - 1.086
cg09458197	4	NA	2536968	rs1263493	4	2763903	T	C	0.230616	-0.0188028	0.0162846	0.248239	-0.207892	0.0376317	3.306463e-08	0.0904452	0.0800248	0.258	0.258386	0.337755	20	FAM193A	0.867	1.095	0.936 - 1.281
cg09472928	5	NA	175393743	rs4958955	5	177260129	T	C	0.39165	-0.0127463	0.0138095	0.356002	-0.287737	0.0319868	2.351659e-19	0.0442984	0.0482454	0.359	0.35852	NA	NA	THOC3	0.888	1.045	0.951 - 1.149
cg09488090	16	NA	72319766	rs111682773	16	72614481	T	C	0.0119284	-0.0443628	0.0623558	0.476808	-4.53148	0.163892	2.858424e-168	0.00978991	0.0137651	0.477	0.690397	0.963021	20	PMFBP1	0.911	1.01	0.983 - 1.037
cg09498572	13	NA	112707805	rs2147143	13	112707813	C	G	0.422465	0.00528509	0.0139373	0.704536	0.427766	0.0330016	2.01001e-38	0.0123551	0.0325956	0.705	0.859521	0.503566	20	SOX1	0.951	1.012	0.95 - 1.079
cg09505516	2	NA	25110296	rs10164842	2	25113803	T	C	0.315109	-0.00741057	0.0144053	0.606949	-0.762969	0.0309631	4.570263e-134	0.00971281	0.0188847	0.607	0.51408	0.290532	20	ADCY3	0.919	1.01	0.973 - 1.048
cg09507934	7	NA	102072549	rs192463851	7	102029769	A	T	0.0725646	0.0175189	0.0229789	0.445827	0.377774	0.0568634	3.062599e-11	0.0463741	0.0612264	0.449	0.114857	0.254271	16	ORAI2	0.91	1.047	0.929 - 1.181
cg09509622	20	NA	16555633	rs6135798	20	16545359	A	T	0.444334	0.0195063	0.0136412	0.15273	-0.200478	0.0323299	5.610127e-10	-0.097299	0.0698291	0.164	0.337362	0.840955	20	KIF16B	0.825	0.907	0.791 - 1.04
cg09521872	7	NA	50800547	rs12536500	7	50808033	T	C	0.217694	0.00021765	0.0154693	0.988774	-0.27904	0.0370703	5.178897e-14	-0.000779995	0.0554376	0.989	0.988774	0.97871	20	GRB10	1	0.999	0.896 - 1.114
cg09522456	19	NA	5794209	rs10421619	19	5803830	A	G	0.0735586	-0.00415653	0.0245951	0.865798	0.610346	0.061385	2.707565e-23	-0.00681012	0.0403028	0.866	0.876394	0.859809	16	DUS3L	0.994	0.993	0.918 - 1.075
cg09522479	10	NA	604032	rs816651	10	601114	C	T	0.135189	-0.00229333	0.0195864	0.90679	-1.102	0.0413169	1.001046e-156	0.00208107	0.0177738	0.907	0.271592	0.115698	20	DIP2C	1	1.002	0.968 - 1.038
cg09535924	2	NA	66671659	rs10183293	2	66659374	A	G	0.299205	-0.00326357	0.0148388	0.825922	-0.235019	0.0349282	1.712843e-11	0.0138864	0.0631725	0.826	0.826013	0.261888	10	MEIS1	0.985	1.014	0.896 - 1.148
cg09547692	1	NA	91027278	rs3843306	1	91288130	A	T	0.425447	-0.000750892	0.0136184	0.956028	-0.225294	0.0332988	1.32526e-11	0.00333294	0.0604491	0.956	0.822385	0.394972	20	BARHL2	1	1.003	0.891 - 1.13
cg09550083	2	NA	66672337	rs1519103	2	66677881	G	T	0.326044	0.00271688	0.0141956	0.848221	-0.225993	0.0340386	3.151325e-11	-0.0120219	0.0628403	0.848	0.848283	0.424845	8	MEIS1	0.987	0.988	0.874 - 1.118
cg09579323	1	NA	150459698	rs1932934	1	150449195	G	A	0.408549	0.00517341	0.0142305	0.716199	-0.476708	0.0327398	5.009421e-48	-0.0108524	0.0298609	0.716	0.42024	0.846019	20	TARS2	0.958	0.989	0.933 - 1.049
cg09593860	11	NA	113929287	rs75833556	11	113858089	T	C	0.0149105	0.0536913	0.0496976	0.279982	-2.00566	0.0844327	9.857669e-125	-0.0267699	0.0248043	0.28	0.226001	0.360993	16	ZBTB16	0.876	0.974	0.927 - 1.022
cg09618893	6	NA	31856773	rs149826579	6	31856712	A	C	0.00298211	-0.0103047	0.084919	0.903416	3.41843	0.185852	1.486493e-75	-0.00301446	0.0248421	0.903	0.65934	0.59376	3	EHMT2	1	0.997	0.95 - 1.047
cg09636436	2	NA	3814650	rs4849989	2	3814727	G	A	0.336978	0.00882536	0.0138512	0.524024	-0.248722	0.0335023	1.135998e-13	-0.0354828	0.0558941	0.526	0.525545	0.647619	19	ALLC	0.918	0.965	0.865 - 1.077
cg09646578	8	NA	5019363	rs28473123	8	5020519	C	G	0.474155	-4.76053e-05	0.013709	0.997229	0.578191	0.0325334	1.160169e-70	-8.23349e-05	0.0237102	0.997	0.904666	0.909396	20	CSMD1	1	1	0.955 - 1.047
cg09665332	1	NA	67022173	rs10493410	1	67022414	C	G	0.137177	-0.013234	0.0197986	0.503858	0.595137	0.0481052	3.724275e-35	-0.0222369	0.0333158	0.504	0.280509	0.522423	20	SGIP1	0.915	0.978	0.916 - 1.044
cg09669931	2	NA	240058920	rs2121980	2	240055553	T	C	0.345924	0.0029148	0.0142256	0.837652	0.194724	0.033392	5.493994e-09	0.0149688	0.0731001	0.838	0.83775	0.192418	17	HDAC4	0.985	1.015	0.88 - 1.171
cg09671650	17	NA	65525235	rs4790978	17	65397200	G	A	0.333002	-0.0200673	0.0156407	0.199486	0.202923	0.0364331	2.551063e-08	-0.098891	0.0790954	0.211	0.211199	0.12742	16	PITPNC1	0.851	0.906	0.776 - 1.058
cg09675853	2	NA	239306169	rs4663883	2	239270203	A	G	0.244533	0.0071906	0.0183342	0.694913	-0.289858	0.0352499	1.985475e-16	-0.0248073	0.0633243	0.695	0.695242	0.721752	20	ASB1	0.944	0.975	0.862 - 1.104
cg09679939	10	NA	817083	rs4881527	10	831747	T	C	0.115308	-0.0431621	0.0303872	0.15549	-0.412413	0.0487764	2.786678e-17	0.104658	0.074714	0.161	0.371408	0.382467	20	DIP2C	0.825	1.11	0.959 - 1.285
cg09696939	10	NA	60272079	rs1658436	10	60326910	G	A	0.497018	-0.0317252	0.0136613	0.0202185	0.3904	0.0321074	5.127362e-34	-0.0812634	0.0356256	0.023	0.0748912	0.23895	20	BICC1	0.688	0.922	0.86 - 0.989
cg09703727	7	NA	69447465	rs7796857	7	69271347	G	T	0.286282	0.0193701	0.0144993	0.181571	-0.288763	0.0338981	1.61547e-17	-0.0670796	0.0508255	0.187	0.186901	0.512147	20	AUTS2	0.83	0.935	0.846 - 1.033
cg09704422	8	NA	135725874	rs10091122	8	135693379	A	C	0.185885	-0.0129066	0.0162037	0.425729	0.274622	0.0406142	1.363564e-11	-0.0469977	0.0594116	0.429	0.428914	0.174095	20	ZFAT	0.907	0.954	0.849 - 1.072
cg09721423	6	NA	29924471	rs137975916	6	29851101	G	T	0.0805169	0.00716402	0.0333598	0.829962	0.748267	0.0652054	1.750862e-30	0.00957415	0.0445906	0.83	0.165543	0.186965	20	HLA-A	0.985	1.01	0.925 - 1.102
cg09730302	10	NA	128595047	rs12359147	10	128595048	A	G	0.0964215	0.00274896	0.0238323	0.908171	-0.691748	0.0494187	1.610165e-44	-0.00397394	0.0344535	0.908	0.908174	0.639187	18	DOCK1	1	0.996	0.931 - 1.066
cg09737421	16	NA	7855622	rs9923884	16	7859444	A	G	0.139165	0.0257348	0.0210186	0.220808	-0.248124	0.0416324	2.524161e-09	-0.103717	0.086479	0.23	0.230398	0.215324	20	RBFOX1	0.856	0.901	0.761 - 1.068
cg09742893	2	NA	77614826	rs75246164	2	77628324	G	C	0.026839	0.0162668	0.0272926	0.551165	1.22059	0.145	3.833425e-17	0.013327	0.0224161	0.552	0.55216	0.639389	6	LRRTM4	0.918	1.013	0.97 - 1.059
cg09758680	10	NA	574553	rs12240790	10	576248	A	T	0.139165	-0.00269342	0.0196331	0.890882	-0.442631	0.0443391	1.811617e-23	0.00608503	0.0443597	0.891	0.890893	0.327884	20	DIP2C	1	1.006	0.922 - 1.097
cg09762021	1	NA	153762224	rs12068175	1	153756191	C	G	0.184891	0.00525872	0.0163235	0.747334	-0.267448	0.043893	1.106963e-09	-0.0196626	0.0611196	0.748	0.747675	0.283903	13	SLC27A3	0.966	0.981	0.87 - 1.105
cg09762252	7	NA	71799220	rs185748949	7	71628905	T	C	0.00298211	-0.185688	0.187018	0.320764	1.2992	0.237711	4.616454e-08	-0.142924	0.146304	0.329	0.328619	0.071034	10	CALN1	0.878	0.867	0.651 - 1.155
cg09767929	16	NA	49366941	rs27819	16	49372155	G	A	0.0606362	0.0374567	0.0404155	0.354035	-0.959044	0.0705015	3.834311e-42	-0.0390563	0.0422391	0.355	0.576354	0.787591	20	C16orf78	0.888	0.962	0.885 - 1.045
cg09782034	15	NA	61522112	rs72741607	15	61530374	C	G	0.276342	0.0106071	0.0161615	0.511619	-0.52058	0.0364573	2.950842e-46	-0.0203755	0.031078	0.512	0.583642	0.631933	20	RORA	0.915	0.98	0.922 - 1.041
cg09792378	13	NA	60021987	rs746816	13	60012187	T	C	0.451292	0.0327655	0.0141904	0.0209441	-0.313684	0.0324482	4.15533e-22	-0.104454	0.0465104	0.025	0.0247156	0.801896	20	DIAPH3	0.688	0.901	0.822 - 0.987
cg09796602	16	NA	23156203	rs10083789	16	23080634	A	C	0.304175	-0.0212378	0.0149904	0.156553	-0.719205	0.0321793	1.209996e-110	0.0295296	0.0208849	0.157	0.198221	0.204105	20	USP31	0.825	1.03	0.989 - 1.073
cg09797993	10	NA	766501	rs10795297	10	766378	T	C	0.477137	0.00448719	0.013643	0.742231	0.245306	0.0309952	2.485585e-15	0.0182922	0.0556642	0.742	0.742445	0.69574	20	DIP2C	0.966	1.018	0.913 - 1.136
cg09799039	2	NA	240213875	rs7594398	2	240250456	T	C	0.0805169	0.00431197	0.0290963	0.882188	-0.596429	0.0672464	7.360336e-19	-0.00722965	0.048791	0.882	0.882204	0.304238	20	HDAC4	0.998	0.993	0.902 - 1.092
cg09803321	10	NA	104913480	rs11191607	10	104959188	T	G	0.0884692	0.0623127	0.0232798	0.00743544	0.72312	0.0591715	2.408626e-34	0.086172	0.0329567	0.009	0.0751208	0.0682836	20	NT5C2	0.688	1.09	1.022 - 1.163
cg09803407	11	NA	126870233	rs7924986	11	126870021	T	C	0.0526839	0.0012749	0.033632	0.969762	0.452979	0.0800283	1.511646e-08	0.00281448	0.0742479	0.97	0.969762	0.0511966	12	KIRREL3	1	1.003	0.867 - 1.16
cg09806900	7	NA	148480153	rs6946300	7	148493603	A	G	0.272366	-0.0096485	0.014134	0.494831	-0.258603	0.0370557	2.977737e-12	0.03731	0.054916	0.497	0.496883	0.888346	20	CUL1	0.913	1.038	0.932 - 1.156
cg09828061	2	NA	3754534	rs72769401	2	3754534	T	C	0.028827	-0.00336209	0.0411107	0.934821	-0.917978	0.0894023	9.826489e-25	0.00366249	0.0447854	0.935	0.934823	0.0464371	18	ALLC	1	1.004	0.919 - 1.096
cg09832243	2	NA	124804280	rs12711649	2	124460399	G	T	0.189861	0.00993431	0.0197002	0.614068	-0.494154	0.042827	8.449712e-31	-0.0201037	0.0399046	0.614	0.291329	0.245314	20	CNTNAP5	0.921	0.98	0.906 - 1.06
cg09833365	10	NA	60741294	rs4948324	10	60734452	T	C	0.234592	-0.00952129	0.015568	0.540807	-0.44402	0.040357	3.725524e-28	0.0214434	0.0351156	0.541	0.541431	0.938153	20	BICC1	0.918	1.022	0.954 - 1.094
cg09859416	12	NA	34262100	rs148324642	12	34333903	A	G	0.0208748	0.0270979	0.0397575	0.495505	-1.68395	0.0963402	2.063098e-68	-0.0160919	0.0236276	0.496	0.589799	0.996566	17	ALG10	0.913	0.984	0.94 - 1.031
cg09861450	17	NA	17400111	rs112156600	17	17400810	A	G	0.0228628	-0.062938	0.0932056	0.499511	1.33296	0.115461	7.851249e-31	-0.0472167	0.0700432	0.5	0.500243	0.784826	15	RASD1	0.913	0.954	0.832 - 1.094
cg09862711	8	NA	5003384	rs17080158	8	4985552	A	G	0.0437376	0.00982571	0.0514675	0.848595	0.733366	0.100368	2.735809e-13	0.0133981	0.0702037	0.849	0.498624	0.579412	20	CSMD1	0.987	1.013	0.883 - 1.163
cg09863950	1	NA	19990768	rs7527271	1	20014753	G	A	0.34493	-0.0241164	0.0148567	0.104532	0.456643	0.0339041	2.391819e-41	-0.0528124	0.03277	0.107	0.107048	0.831543	20	HTR6	0.757	0.949	0.89 - 1.011
cg09864245	11	NA	33746426	rs831625	11	33746436	C	G	0.374751	0.0291622	0.0141554	0.0393845	0.823857	0.0286153	2.800243e-182	0.0353972	0.0172258	0.04	0.201979	0.582807	20	CD59	0.688	1.036	1.002 - 1.072
cg09864715	14	NA	101033948	rs6575792	14	101029324	G	A	0.409543	-0.0170797	0.0136794	0.211822	0.215011	0.0336852	1.737092e-10	-0.0794363	0.0648276	0.22	0.220444	0.594873	20	BEGAIN	0.852	0.924	0.813 - 1.049
cg09870200	20	NA	20087610	rs6081869	20	20060745	G	T	0.392644	-0.0169436	0.013689	0.215808	-0.280913	0.0330282	1.811949e-17	0.0603162	0.0492437	0.221	0.109624	0.478536	20	C20orf26	0.852	1.062	0.964 - 1.17
cg09871043	6	NA	51952361	rs78723062	6	51978663	A	G	0.246521	-0.0470297	0.0156466	0.0026493	-0.211018	0.0381101	3.076018e-08	0.222871	0.0843688	0.008	0.0082509	0.0685607	20	PKHD1	0.688	1.25	1.059 - 1.474
cg09873584	10	NA	60348937	rs10740734	10	60364363	G	A	0.486083	-0.0333659	0.0136373	0.0144185	-0.259374	0.0329397	3.429416e-15	0.12864	0.0550575	0.019	0.0194666	0.677895	20	BICC1	0.688	1.137	1.021 - 1.267
cg09883798	8	NA	9951983	rs78181979	8	9908771	A	C	0.028827	-0.0728824	0.0396715	0.0661881	-1.71018	0.105112	1.611402e-59	0.0426169	0.0233447	0.068	0.0579835	0.794444	20	MSRA	0.698	1.044	0.997 - 1.092
cg09935045	1	NA	57111199	rs11804779	1	57138237	G	T	0.467197	0.0103495	0.0136518	0.448388	-0.579915	0.0317672	1.883549e-74	-0.0178466	0.0235613	0.449	0.235951	0.659431	20	PRKAA2	0.91	0.982	0.938 - 1.029
cg09936581	1	NA	93544730	rs546445	1	93544629	T	C	0.257455	0.0197177	0.0155923	0.206022	-0.3386	0.0368154	3.672695e-20	-0.0582331	0.0464826	0.21	0.210281	0.548674	20	MTF2	0.851	0.943	0.861 - 1.033
cg09955645	10	NA	531098	rs816599	10	547567	A	G	0.0586481	-0.0300268	0.0295131	0.30896	-0.559019	0.0747306	7.405977e-14	0.0537133	0.0532805	0.313	0.50353	0.959278	20	DIP2C	0.876	1.055	0.951 - 1.171
cg09959790	13	NA	59616937	rs9317041	13	59624077	A	G	0.407555	0.00813336	0.0138219	0.556237	0.217705	0.0337452	1.10812e-10	0.0373596	0.0637528	0.558	0.557871	0.481717	20	DIAPH3	0.918	1.038	0.916 - 1.176
cg09966204	13	NA	109741117	rs9521170	13	109741078	G	A	0.182903	-0.00369513	0.0177922	0.835477	-0.607065	0.0419911	2.264635e-47	0.00608688	0.0293116	0.835	0.625405	0.649422	20	MYO16	0.985	1.006	0.95 - 1.066
cg09970175	15	NA	48011443	rs765	15	48035685	G	A	0.460239	-0.00294397	0.0137895	0.830942	-0.183137	0.0321946	1.281908e-08	0.0160752	0.0753489	0.831	0.831059	0.359691	20	SEMA6D	0.985	1.016	0.877 - 1.178
cg09978996	10	NA	70321668	rs7096497	10	70336033	C	G	0.427435	-0.0121562	0.0136499	0.37316	0.290129	0.0316397	4.739887e-20	-0.0418993	0.0472691	0.375	0.528773	0.519954	20	TET1	0.892	0.959	0.874 - 1.052
cg10003549	20	NA	16554254	rs6034539	20	16560330	A	G	0.124254	-0.00758994	0.0190224	0.689893	0.462342	0.0485759	1.766662e-21	-0.0164163	0.0411797	0.69	0.690151	0.92332	20	KIF16B	0.942	0.984	0.907 - 1.066
cg10010036	2	NA	66761776	rs3891585	2	66756976	A	G	0.395626	0.0014121	0.0137867	0.91842	0.390647	0.0337492	5.516577e-31	0.00361477	0.0352933	0.918	0.918423	0.968508	20	MEIS1	1	1.004	0.937 - 1.076
cg10013324	16	NA	6335194	rs12447494	16	6342330	G	A	0.149105	-0.00771652	0.0209371	0.712458	0.383995	0.0512142	6.488943e-14	-0.0200954	0.0545903	0.713	0.930233	0.251901	20	RBFOX1	0.957	0.98	0.881 - 1.091
cg10015444	14	NA	62273629	rs78042613	14	62268317	T	C	0.0168986	0.110359	0.0820243	0.178482	-1.46356	0.113765	7.103211e-38	-0.0754045	0.05635	0.181	0.541786	0.748161	11	SNAPC1	0.825	0.927	0.83 - 1.036
cg10017260	10	NA	834428	rs7095043	10	835055	A	G	0.429423	-0.0145443	0.0137866	0.291444	0.230286	0.0322397	9.13597e-13	-0.0631576	0.0605168	0.297	0.296653	0.510021	20	LARP4B	0.876	0.939	0.834 - 1.057
cg10022966	12	NA	34518957	rs7398032	12	34405191	A	C	0.406561	0.0104154	0.0139111	0.454031	0.1946	0.031896	1.053547e-09	0.053522	0.0720218	0.457	0.457399	0.0979773	20	ALG10	0.91	1.055	0.916 - 1.215
cg10030162	16	NA	49591203	rs12932536	16	49591903	T	A	0.223658	0.0185943	0.0147436	0.207245	0.220366	0.0391352	1.792775e-08	0.0843791	0.0685626	0.218	0.21844	0.830944	19	ZNF423	0.852	1.088	0.951 - 1.245
cg10041950	10	NA	557936	rs12358336	10	566981	T	A	0.370775	-0.0342552	0.0145584	0.0186251	0.22859	0.0338788	1.506433e-11	-0.149854	0.0674493	0.026	0.0263013	0.73937	20	DIP2C	0.688	0.861	0.754 - 0.983
cg10053507	1	NA	15307522	rs12088648	1	15307676	A	G	0.310139	0.0117521	0.0162912	0.470678	0.605967	0.032715	1.357355e-76	0.019394	0.026905	0.471	0.282706	0.659416	20	KAZN	0.91	1.02	0.967 - 1.075
cg10068464	2	NA	114036953	rs76194198	2	114036954	A	G	0.0357853	0.0121574	0.0274068	0.657339	-3.31368	0.0820287	0	-0.00366885	0.00827129	0.657	0.748877	0.728123	20	PAX8	0.931	0.996	0.98 - 1.013
cg10072526	16	NA	6534430	rs1420078	16	6534773	G	C	0.21173	0.0147176	0.0176271	0.403751	-0.273753	0.0392413	3.033696e-12	-0.0537623	0.0648501	0.407	0.40709	0.727236	20	RBFOX1	0.905	0.948	0.835 - 1.076
cg10072921	12	NA	121022843	rs608724	12	121011848	T	C	0.369781	-0.00373671	0.0140236	0.789886	0.558285	0.0338249	3.368488e-61	-0.00669319	0.0251223	0.79	0.657669	0.302176	20	POP5	0.984	0.993	0.946 - 1.043
cg10105237	8	NA	135726091	rs56065230	8	135713338	C	T	0.129225	0.0206426	0.02053	0.314663	-0.625302	0.0440522	9.897328e-46	-0.0330122	0.0329144	0.316	0.295119	0.402777	20	ZFAT	0.876	0.968	0.907 - 1.032
cg10107890	2	NA	44314289	rs113146035	2	44324384	A	G	0.0328032	0.106516	0.0471724	0.0239447	-1.66546	0.0949353	6.711336e-69	-0.0639558	0.0285575	0.025	0.0251208	0.137351	14	PPM1B	0.688	0.938	0.887 - 0.992
cg10116432	10	NA	104953276	rs10786745	10	104956827	G	A	0.411531	0.00742591	0.0139389	0.594209	-0.389609	0.0333133	1.347057e-31	-0.0190599	0.0358137	0.595	0.594591	0.247238	20	NT5C2	0.919	0.981	0.915 - 1.052
cg10139470	18	NA	60190164	rs34462376	18	60146897	C	G	0.166004	-0.0234301	0.0229063	0.306371	0.74596	0.0423821	2.427567e-69	-0.0314093	0.030759	0.307	0.358023	0.901529	20	ZCCHC2	0.876	0.969	0.912 - 1.029
cg10142874	2	NA	11917623	rs10169802	2	11893213	T	C	0.432406	0.00788389	0.0136253	0.562845	-0.215104	0.0326128	4.232528e-11	-0.0366515	0.063586	0.564	0.56434	0.736037	19	LPIN1	0.918	0.964	0.851 - 1.092
cg10144104	3	NA	50518896	rs35908181	3	50541915	C	T	0.11332	-0.0122967	0.0195774	0.529934	-0.320544	0.0481407	2.766776e-11	0.038362	0.0613468	0.532	0.531754	0.732248	15	CACNA2D2	0.918	1.039	0.921 - 1.172
cg10150824	4	NA	187855570	rs322432	4	187837635	C	T	0.158052	0.0182619	0.0226326	0.419733	0.330021	0.0493353	2.241605e-11	0.0553356	0.0690764	0.423	0.423086	0.703311	16	FAT1	0.907	1.057	0.923 - 1.21
cg10156846	7	NA	96649140	rs1207731	7	96649356	C	A	0.187873	0.00407217	0.01943	0.833994	-0.300652	0.0380147	2.598272e-15	-0.0135445	0.0646489	0.834	0.834052	0.248641	20	DLX5	0.985	0.987	0.869 - 1.12
cg10162659	16	NA	73068480	rs34003787	16	73071381	T	C	0.0894632	-0.00713987	0.0321347	0.824169	-0.830291	0.0550623	2.22224e-51	0.00859924	0.0387072	0.824	0.451135	0.498602	20	ZFHX3	0.985	1.009	0.935 - 1.088
cg10193997	16	NA	7813190	rs2191126	16	7811582	G	C	0.305169	0.0390575	0.0138299	0.00474085	0.37474	0.0358126	1.265271e-25	0.104226	0.0382258	0.006	0.00846059	0.506836	20	RBFOX1	0.688	1.11	1.03 - 1.196
cg10201167	6	NA	99273607	rs195861	6	99282288	A	G	0.419483	0.0104603	0.0137394	0.446456	0.199779	0.0335323	2.556146e-09	0.0523592	0.0693321	0.45	0.450132	0.580228	18	POU3F2	0.91	1.054	0.92 - 1.207
cg10210789	2	NA	239149084	rs6744132	2	239144542	A	G	0.460239	-0.00494923	0.0140002	0.723705	0.306885	0.0325496	4.171534e-21	-0.0161273	0.0456524	0.724	0.723891	0.298875	20	HES6	0.96	0.984	0.9 - 1.076
cg10265139	2	NA	124796257	rs145667268	2	125020997	C	T	0.0328032	-0.0114049	0.0474963	0.810236	-1.07071	0.0907584	4.025071e-32	0.0106517	0.0443686	0.81	0.397014	0.183114	9	CNTNAP5	0.984	1.011	0.927 - 1.103
cg10298052	10	NA	57391055	rs2461903	10	57384014	A	G	0.327038	0.00609003	0.0140851	0.66547	0.216449	0.0325988	3.141389e-11	0.0281361	0.0652114	0.666	0.666134	0.578967	20	PCDH15	0.935	1.029	0.905 - 1.169
cg10298741	16	NA	73019173	rs60028025	16	73024736	A	G	0.212724	-0.0065925	0.0153583	0.667744	-0.23245	0.0426089	4.885642e-08	0.028361	0.0662757	0.669	0.668706	0.190798	5	ZFHX3	0.935	1.029	0.903 - 1.171
cg10312572	5	NA	175224591	rs4868603	5	175567694	C	T	0.478131	-0.015877	0.0136261	0.243942	-0.181957	0.0322731	1.720059e-08	0.087257	0.076469	0.254	0.253838	0.711848	20	CPLX2	0.865	1.091	0.939 - 1.268
cg10314566	2	NA	239344626	rs56142255	2	239347130	T	C	0.120278	-0.00300642	0.0185898	0.871523	0.280187	0.0491308	1.178027e-08	-0.0107301	0.0663745	0.872	0.871574	0.642295	20	ASB1	0.995	0.989	0.869 - 1.127
cg10316635	1	NA	62208645	rs692227	1	62222558	G	A	0.0506958	-0.0177879	0.0287413	0.535984	-0.392184	0.0595473	4.515723e-11	0.045356	0.0736082	0.538	0.809467	0.50741	14	INADL	0.918	1.046	0.906 - 1.209
cg10333520	3	NA	36987040	rs13421	3	36985879	T	C	0.406561	0.00704491	0.0136069	0.604636	-0.402103	0.0324632	3.094907e-35	-0.0175202	0.0338689	0.605	0.215342	0.00738286	20	TRANK1	0.919	0.983	0.92 - 1.05
cg10359807	16	NA	9055526	rs7199803	16	9014805	T	A	0.378728	-0.0268836	0.0146271	0.0660726	0.191827	0.0335623	1.093465e-08	-0.140145	0.0800969	0.08	0.0801714	0.860389	20	USP7	0.734	0.869	0.743 - 1.017
cg10375559	13	NA	60026399	rs80141114	13	59998062	A	G	0.00596421	0.005543	0.0775408	0.943012	1.46424	0.144258	3.308512e-24	0.00378559	0.0529577	0.943	0.276461	0.159443	15	DIAPH3	1	1.004	0.905 - 1.114
cg10397322	3	NA	23244051	rs13060112	3	23303753	C	T	0.0924453	0.0160084	0.0196334	0.414863	0.45967	0.0527771	3.048018e-18	0.0348258	0.0428987	0.417	0.232474	0.628815	20	UBE2E2	0.907	1.035	0.952 - 1.126
cg10403849	10	NA	70321959	rs2664418	10	70356988	G	A	0.054672	0.0309442	0.0466792	0.507387	0.554877	0.0709663	5.329839e-15	0.0557677	0.0844272	0.509	0.623271	0.331381	19	TET1	0.915	1.057	0.896 - 1.248
cg10435618	10	NA	838112	rs12251396	10	873148	A	G	0.193837	0.00197596	0.0189269	0.916852	0.321236	0.0389892	1.735278e-16	0.00615112	0.0589238	0.917	0.992142	0.493772	20	LARP4B	1	1.006	0.896 - 1.129
cg10437931	2	NA	12746791	rs10203757	2	12743958	T	C	0.257455	-0.00785466	0.0153676	0.609268	0.246318	0.0374122	4.582587e-11	-0.0318883	0.0625769	0.61	0.610342	0.685229	20	TRIB2	0.919	0.969	0.857 - 1.095
cg10441828	12	NA	49422292	rs10875914	12	49422094	G	A	0.369781	-0.0124422	0.0137912	0.366959	-0.572018	0.0324822	2.057349e-69	0.0217514	0.0241413	0.368	0.381927	0.323976	20	PRKAG1	0.888	1.022	0.975 - 1.072
cg10454121	7	NA	150675859	rs4496877	7	150680506	T	G	0.423459	-0.031324	0.0144668	0.0303698	-0.419518	0.0317186	6.18972e-40	0.0746667	0.0349434	0.033	0.215654	0.244937	20	KCNH2	0.688	1.078	1.006 - 1.154
cg10458359	12	NA	114395682	rs11066852	12	114395549	A	G	0.111332	-0.0246018	0.0234812	0.294766	0.529489	0.0506942	1.548192e-25	-0.0464632	0.0445694	0.297	0.297184	0.851055	20	RBM19	0.876	0.955	0.875 - 1.042
cg10495572	1	NA	66911193	rs783435	1	66915125	G	A	0.32505	-0.0430151	0.0154872	0.00547853	0.353223	0.0343042	7.285995e-25	-0.121779	0.0454125	0.007	0.00732673	0.121563	20	SGIP1	0.688	0.885	0.81 - 0.968
cg10518543	12	NA	38710700	rs10748433	12	38696352	C	G	0.475149	0.026891	0.0137226	0.0500409	-0.579498	0.0307878	4.957173e-79	-0.0464039	0.0238081	0.051	0.231237	0.264316	20	ALG10B	0.692	0.955	0.911 - 1
cg10520405	10	NA	820509	rs7072970	10	822757	A	G	0.192843	-0.0131699	0.0170166	0.438964	-0.272145	0.0403728	1.575085e-11	0.0483929	0.0629384	0.442	0.441957	0.983798	20	DIP2C	0.907	1.05	0.928 - 1.187
cg10520780	16	NA	49655451	rs1861654	16	49637407	A	G	0.158052	0.00363779	0.0177243	0.837382	0.278337	0.0419681	3.309293e-11	0.0130697	0.0637098	0.837	0.837459	0.650585	11	ZNF423	0.985	1.013	0.894 - 1.148
cg10527525	7	NA	70061508	rs2079337	7	70050442	C	T	0.270378	0.0169594	0.0159201	0.286748	-0.36916	0.03626	2.412413e-24	-0.0459405	0.0433606	0.289	0.509798	0.14222	6	AUTS2	0.876	0.955	0.877 - 1.04
cg10532290	10	NA	119133434	rs363276	10	119033809	T	C	0.151093	0.0442023	0.0188275	0.0188871	-0.330592	0.0448754	1.746557e-13	-0.133706	0.059773	0.025	0.0252926	0.218776	14	PDZD8	0.688	0.875	0.778 - 0.984
cg10533397	6	NA	29924310	rs115313680	6	29952107	G	C	0.0447316	-0.0415337	0.0408144	0.308857	-0.5182	0.0792798	6.30394e-11	0.0801499	0.0797107	0.315	0.314651	0.690392	11	HLA-A	0.876	1.083	0.927 - 1.267
cg10536327	6	NA	57359134	rs7453152	6	57655706	G	A	0.190855	-0.00896304	0.0183706	0.62562	0.422626	0.0400806	5.391065e-26	-0.0212079	0.0435142	0.626	0.625989	0.969752	20	PRIM2	0.925	0.979	0.899 - 1.066
cg10547205	6	NA	31854520	rs142576462	6	31853858	T	C	0.0417495	-0.0936067	0.0977646	0.33833	-1.23873	0.0641022	3.359222e-83	0.0755669	0.0790203	0.339	0.305849	0.216273	20	EHMT2	0.887	1.078	0.924 - 1.259
cg10556349	10	NA	835070	rs4881530	10	834736	A	G	0.38171	0.013074	0.0138585	0.34548	-1.16333	0.0224041	0	-0.0112385	0.0119148	0.346	0.783119	0.478234	20	LARP4B	0.887	0.989	0.966 - 1.012
cg10564791	5	NA	171524472	rs72841773	5	171508526	C	T	0.121272	-0.00402859	0.0191341	0.833242	-0.416658	0.0464146	2.785367e-19	0.00966881	0.0459354	0.833	0.892854	0.442807	10	FBXW11	0.985	1.01	0.923 - 1.105
cg10567744	10	NA	130829670	rs11016637	10	130839385	T	A	0.0954274	-0.00872543	0.0206765	0.673027	0.476105	0.0541204	1.403375e-18	-0.0183267	0.0434784	0.673	0.673381	0.32185	20	MGMT	0.937	0.982	0.902 - 1.069
cg10574006	5	NA	123965051	rs4311413	5	123965633	T	A	0.17495	-0.031595	0.0196859	0.108504	-0.774806	0.0425741	5.254382e-74	0.0407779	0.0255061	0.11	0.112724	0.147592	20	ZNF608	0.757	1.042	0.991 - 1.095
cg10594414	2	NA	240298910	rs2411844	2	240300954	C	A	0.239563	-0.0134692	0.0160161	0.40036	0.513387	0.0394285	9.331422e-39	-0.026236	0.0312619	0.401	0.199519	0.376206	20	HDAC4	0.903	0.974	0.916 - 1.036
cg10597661	8	NA	8256332	rs6601697	8	8270294	T	G	0.354871	-0.0141608	0.0148572	0.340526	-0.288473	0.0324279	5.800005e-19	0.0490889	0.0517978	0.343	0.0969909	0.527928	20	SGK223	0.887	1.05	0.949 - 1.163
cg10598582	17	NA	43093761	rs55838522	17	43122794	G	A	0.361829	0.00672974	0.0148115	0.64957	0.597781	0.0310296	1.059141e-82	0.0112579	0.0247843	0.65	0.0743624	0.428566	20	DCAKD	0.929	1.011	0.963 - 1.062
cg10600783	6	NA	43336481	rs6912283	6	43364494	G	A	0.466203	-0.0112121	0.0139834	0.42266	-0.185601	0.0329179	1.717448e-08	0.0604098	0.0760993	0.427	0.427295	0.769199	19	ZNF318	0.907	1.062	0.915 - 1.233
cg10604528	5	NA	87437959	rs7448105	5	87428897	C	T	0.196819	-0.002153	0.0228075	0.924792	0.329725	0.0417654	2.910427e-15	-0.00652968	0.0691762	0.925	0.924798	0.348847	20	TMEM161B	1	0.993	0.868 - 1.138
cg10619644	7	NA	69149951	rs2533449	7	69147703	T	G	0.295229	0.0275825	0.0143706	0.0549375	1.10951	0.02556	0	0.02486	0.0129648	0.055	0.352946	0.171638	20	AUTS2	0.698	1.025	0.999 - 1.052
cg10632094	3	NA	23244068	rs13099586	3	23294322	T	C	0.0884692	0.0128161	0.0197353	0.51608	0.483959	0.0541556	4.018599e-19	0.0264818	0.0408864	0.517	0.221074	0.662729	20	UBE2E2	0.915	1.027	0.948 - 1.113
cg10635145	11	NA	27742435	rs11030104	11	27684517	G	A	0.220676	0.000572903	0.0182473	0.974953	-0.631369	0.039485	1.498004e-57	-0.000907398	0.0289012	0.975	0.375825	0.108228	20	BDNF	1	0.999	0.944 - 1.057
cg10636020	7	NA	150656979	rs12668582	7	150657201	C	A	0.309145	0.0103041	0.0141272	0.465769	-0.997536	0.0278898	3.598851e-280	-0.0103296	0.014165	0.466	0.227354	0.282292	20	KCNH2	0.91	0.99	0.963 - 1.018
cg10645314	2	NA	3704589	rs34629504	2	3704794	C	G	0.139165	-0.000192403	0.0185393	0.99172	-1.62366	0.0302059	0	0.0001185	0.0114182	0.992	0.339828	0.0886589	20	ALLC	1	1	0.978 - 1.023
cg10648252	7	NA	101469088	rs2970471	7	101467854	T	C	0.434394	0.00766301	0.0141884	0.589135	0.687716	0.0306111	8.878472e-112	0.0111427	0.0206372	0.589	0.347885	0.432682	20	CUX1	0.919	1.011	0.971 - 1.053
cg10665199	7	NA	133106180	rs2345073	7	133104617	A	G	0.467197	0.00405189	0.0137417	0.7681	-0.628269	0.0310071	2.777411e-91	-0.00644929	0.0218746	0.768	0.433303	0.483032	20	EXOC4	0.974	0.994	0.952 - 1.037
cg10666926	5	NA	173945243	rs4546398	5	173973939	T	C	0.27833	0.0146281	0.0158018	0.35459	-0.343119	0.0376744	8.431226e-20	-0.0426327	0.0462907	0.357	0.241115	0.0972857	20	MSX2	0.888	0.958	0.875 - 1.049
cg10669219	5	NA	173739399	rs35411555	5	173727999	A	G	0.05666	-0.0185004	0.0241825	0.444252	-0.428678	0.0584294	2.189559e-13	0.0431569	0.0567177	0.447	0.779375	0.760753	18	HMP19	0.91	1.044	0.934 - 1.167
cg10719970	6	NA	41529932	rs11754895	6	41845217	T	G	0.00497018	0.234019	0.0925737	0.011474	-1.04943	0.1341	5.047166e-15	-0.222996	0.0927013	0.016	0.016149	NA	NA	FOXP4	0.688	0.8	0.667 - 0.96
cg10722217	3	NA	14347415	rs9817821	3	14347055	G	C	0.195825	0.0174402	0.0208764	0.403491	0.526061	0.0384345	1.210788e-42	0.0331524	0.0397582	0.404	0.894513	0.518424	20	SLC6A6	0.904	1.034	0.956 - 1.117
cg10723617	17	NA	55533389	rs12950125	17	55533169	A	G	0.200795	0.0353022	0.0170794	0.0387392	0.424119	0.0402953	6.607391e-26	0.0832366	0.0410395	0.043	0.122889	0.566345	14	MSI2	0.688	1.087	1.003 - 1.178
cg10727935	10	NA	125318458	rs7100825	10	125319042	T	C	0.107356	-0.0180595	0.0221647	0.415195	-0.426254	0.047161	1.591669e-19	0.0423679	0.0522096	0.417	0.417081	0.14252	20	GPR26	0.907	1.043	0.942 - 1.156
cg10730576	13	NA	60162090	rs2152657	13	60009096	A	G	0.445328	0.0329505	0.0142198	0.0204914	0.360281	0.0326331	2.441248e-28	0.0914578	0.0403286	0.023	0.07205	0.857902	20	DIAPH3	0.688	1.096	1.012 - 1.186
cg10731507	3	NA	138067853	rs4678411	3	138076975	G	A	0.333996	-0.00408594	0.0141851	0.773313	-0.442399	0.0345732	1.725312e-37	0.00923586	0.0320721	0.773	0.962541	0.34233	20	MRAS	0.975	1.009	0.948 - 1.075
cg10739386	6	NA	72926139	rs79423466	6	73007671	A	G	0.0129225	-0.000898647	0.0547226	0.986898	-4.11968	0.120885	1.493853e-254	0.000218135	0.0132832	0.987	0.603214	0.825294	20	RIMS1	1	1	0.975 - 1.027
cg10741760	1	NA	19992024	rs6693503	1	19987294	A	G	0.345924	-0.0253601	0.014754	0.0856394	0.782619	0.0318185	1.382962e-133	-0.0324042	0.0188981	0.086	0.11269	0.403826	20	HTR6	0.734	0.968	0.933 - 1.005
cg10747185	3	NA	176862267	rs73187545	3	176833400	T	C	0.0795229	0.0145653	0.0335557	0.664242	-0.46567	0.0607109	1.716066e-14	-0.0312781	0.0721742	0.665	0.664746	0.0659318	11	TBL1XR1	0.935	0.969	0.841 - 1.116
cg10761807	1	NA	15375232	rs28432378	1	15376936	T	C	0.233598	-0.0255518	0.0173947	0.141849	-0.277914	0.0383774	4.433982e-13	0.0919414	0.063865	0.15	0.149974	0.381738	20	KAZN	0.825	1.096	0.967 - 1.242
cg10768108	3	NA	181433507	rs13068871	3	181307219	A	C	0.121272	0.0343789	0.023872	0.149829	0.314922	0.0489474	1.243878e-10	0.109167	0.0776787	0.16	0.159914	0.385618	13	SOX2	0.825	1.115	0.958 - 1.299
cg10780517	2	NA	239198818	rs11894491	2	239198325	A	G	0.304175	0.0261707	0.0161649	0.105451	0.276155	0.0333108	1.130183e-16	0.0947682	0.0596414	0.112	0.112068	0.693013	20	PER2	0.757	1.099	0.978 - 1.236
cg10789314	19	NA	5821791	rs778798	19	5839613	A	C	0.266402	-0.0106705	0.0163302	0.513485	-0.901374	0.0329005	2.97929e-165	0.011838	0.0181222	0.514	0.291351	0.00417154	20	NRTN	0.915	1.012	0.977 - 1.048
cg10792727	6	NA	12013467	rs9470720	6	12003004	C	T	0.116302	0.0123769	0.0204621	0.545266	0.628869	0.049669	9.700764e-37	0.0196812	0.032575	0.546	0.545724	0.0922868	20	HIVEP1	0.918	1.02	0.957 - 1.087
cg10799249	10	NA	422187	rs12248939	10	425271	A	G	0.170974	0.0024417	0.019393	0.899806	-0.46158	0.0433153	1.629674e-26	-0.00528987	0.0420173	0.9	0.289151	0.0973895	20	DIP2C	1	0.995	0.916 - 1.08
cg10808810	19	NA	18429665	rs76378167	19	18433714	A	G	0.082505	-0.0464593	0.0232855	0.0460207	1.604	0.0644393	9.174594e-137	-0.0289647	0.0145637	0.047	0.198476	0.465703	20	LSM4	0.688	0.971	0.944 - 1
cg10825530	11	NA	16023708	rs2615035	11	15934747	T	A	0.476143	0.00698178	0.0137162	0.61074	0.478515	0.0311981	4.265212e-53	0.0145905	0.0286799	0.611	0.903993	0.213251	20	SOX6	0.919	1.015	0.959 - 1.073
cg10828904	10	NA	126703991	rs117854848	10	126703985	G	A	0.0208748	-0.065299	0.0549622	0.234805	2.89308	0.100997	1.839565e-180	-0.0225707	0.0190141	0.235	0.187729	0.592104	7	CTBP2	0.856	0.978	0.942 - 1.015
cg10835286	2	NA	66657913	rs2280334	2	66665146	T	C	0.317097	0.00313149	0.0144169	0.828045	-0.689274	0.0331721	6.740111e-96	-0.00454317	0.0209172	0.828	0.769013	0.491401	14	MEIS1	0.985	0.995	0.955 - 1.037
cg10856724	12	NA	34555212	rs7976775	12	34408306	T	C	0.390656	-0.0226713	0.0137216	0.0984868	-0.443728	0.032621	3.868984e-42	0.0510928	0.0311508	0.101	0.151285	0.327183	5	ALG10	0.757	1.052	0.99 - 1.119
cg10857341	2	NA	161952702	rs11687460	2	161926616	T	G	0.178926	-0.0211154	0.0177876	0.235194	-0.54265	0.0480815	1.537759e-29	0.0389116	0.0329599	0.238	0.437733	0.780828	20	TANK	0.856	1.04	0.975 - 1.109
cg10862960	2	NA	101398178	rs11897738	2	101383053	T	C	0.124254	0.014733	0.0214512	0.4922	-0.451443	0.0470847	8.990584e-22	-0.0326354	0.0476388	0.493	0.493306	0.73051	20	NPAS2	0.913	0.968	0.882 - 1.063
cg10870165	8	NA	32345448	rs4733332	8	32288374	T	G	0.224652	0.00380323	0.016411	0.816733	0.267566	0.0379761	1.846071e-12	0.0142142	0.0613676	0.817	0.81683	0.0308166	20	NRG1	0.984	1.014	0.899 - 1.144
cg10881162	3	NA	55613558	rs11720530	3	55616604	G	T	0.189861	-0.00357976	0.0176181	0.838989	-1.42938	0.0274806	0	0.00250441	0.0123258	0.839	0.843831	0.129606	20	ERC2	0.985	1.003	0.979 - 1.027
cg10917619	2	NA	51255627	rs7557525	2	51250505	C	T	0.347913	-0.0091067	0.0145567	0.531576	-0.257544	0.033741	2.294146e-14	0.0353598	0.0567108	0.533	0.532949	0.468689	20	NRXN1	0.918	1.036	0.927 - 1.158
cg10923561	8	NA	53319176	rs391557	8	53356959	T	C	0.295229	0.0140522	0.0145943	0.33562	-0.205826	0.0350849	4.450601e-09	-0.0682723	0.0718548	0.342	0.34204	0.507631	20	ST18	0.887	0.934	0.811 - 1.075
cg10947611	2	NA	240220382	rs72990715	2	240190016	A	G	0.166998	0.00833655	0.0174581	0.632994	0.238267	0.0421295	1.55314e-08	0.0349883	0.0735318	0.634	0.374039	0.144987	20	HDAC4	0.926	1.036	0.897 - 1.196
cg10967191	16	NA	49888604	rs1362622	16	49885737	A	G	0.203777	0.0358378	0.0172807	0.0380921	-0.274012	0.0380983	6.374398e-13	-0.130789	0.065635	0.046	0.0462969	0.534035	11	ZNF423	0.688	0.877	0.771 - 0.998
cg10975897	6	NA	15504844	rs12214771	6	15505095	A	G	0.0775348	0.0224257	0.0255368	0.37985	0.49666	0.059933	1.162219e-16	0.045153	0.051705	0.383	0.382509	0.612746	20	JARID2	0.897	1.046	0.945 - 1.158
cg10976861	2	NA	239149937	rs11694487	2	239141221	C	G	0.354871	0.0148358	0.0145571	0.308134	-0.648948	0.0326345	5.455373e-88	-0.0228613	0.0224613	0.309	0.512388	0.280075	20	HES6	0.876	0.977	0.935 - 1.021
cg10990188	10	NA	129144210	rs117705174	10	129131048	A	G	0.0397614	0.0395269	0.035141	0.26067	-0.6134	0.0753625	3.975029e-16	-0.064439	0.0578333	0.265	0.324351	0.740193	4	DOCK1	0.868	0.938	0.837 - 1.05
cg11017318	14	NA	62279992	rs17099248	14	62299005	C	A	0.109344	-0.0102221	0.0194731	0.599629	0.344858	0.0493366	2.750727e-12	-0.0296415	0.056626	0.601	0.600654	0.957227	20	SNAPC1	0.919	0.971	0.869 - 1.085
cg11019008	10	NA	131425282	rs477692	10	131426022	C	T	0.461233	-0.00610578	0.0137057	0.655964	0.208543	0.0323464	1.139569e-10	-0.0292783	0.065878	0.657	0.65673	0.434698	20	MGMT	0.931	0.971	0.854 - 1.105
cg11023668	2	NA	25095040	rs13410999	2	25097939	C	T	0.426441	-0.0168894	0.0138376	0.222259	-1.12276	0.0214945	0	0.0150428	0.012328	0.222	0.127712	0.58322	20	ADCY3	0.852	1.015	0.991 - 1.04
cg11028316	11	NA	95523085	rs1271744	11	95594301	A	G	0.365805	0.00777193	0.0157098	0.620799	-0.355516	0.0326914	1.51817e-27	-0.021861	0.0442344	0.621	0.62116	0.875978	20	FAM76B	0.922	0.978	0.897 - 1.067
cg11034781	2	NA	3826631	rs10191674	2	3827891	A	G	0.359841	0.0179094	0.0142774	0.209701	-0.438316	0.0335096	4.26636e-39	-0.0408596	0.0327227	0.212	0.608929	0.60692	20	ALLC	0.851	0.96	0.9 - 1.024
cg11043990	17	NA	74235759	rs6501865	17	74219521	A	G	0.0755467	-0.0315547	0.0331938	0.341797	0.321472	0.0575566	2.332658e-08	-0.0981569	0.104741	0.349	0.348685	0.414797	16	RNF157	0.887	0.907	0.738 - 1.113
cg11051158	2	NA	75938223	rs6709857	2	75950445	G	A	0.356859	-0.00363919	0.0141264	0.796703	-0.202369	0.0331262	1.002312e-09	0.0179829	0.069867	0.797	0.79688	0.750304	20	GCFC2	0.984	1.018	0.888 - 1.168
cg11067552	14	NA	62343481	rs149775990	14	62343459	G	A	0.0347913	-0.0298872	0.0234049	0.201615	0.460959	0.0733634	3.316111e-10	-0.064837	0.0518123	0.211	0.210795	0.973576	20	SYT16	0.851	0.937	0.847 - 1.037
cg11074353	6	NA	153066907	rs2756117	6	153066908	A	G	0.134195	-0.00697468	0.0199929	0.727196	-1.94733	0.0355318	0	0.00358166	0.010267	0.727	0.507342	0.957327	20	VIP	0.961	1.004	0.984 - 1.024
cg11105774	10	NA	461992	rs11252290	10	461989	C	T	0.469185	-0.0255944	0.0136999	0.0617317	-0.711119	0.0306693	6.205244e-119	0.0359917	0.0193277	0.063	0.408369	0.776653	20	DIP2C	0.698	1.037	0.998 - 1.077
cg11128983	5	NA	175297531	rs7705543	5	175291957	C	T	0.415507	-0.00885342	0.0151999	0.560253	1.12425	0.0225411	0	-0.00787499	0.013521	0.56	0.982732	0.991134	20	CPLX2	0.918	0.992	0.966 - 1.019
cg11176058	3	NA	123116880	rs62262402	3	123113593	A	G	0.287276	-0.0118402	0.014914	0.427255	-0.262953	0.0380316	4.709521e-12	0.0450278	0.05709	0.43	0.430278	0.645935	20	ADCY5	0.907	1.046	0.935 - 1.17
cg11178337	17	NA	43065745	rs9630726	17	43068628	G	A	0.343936	0.012417	0.0142321	0.382955	-0.676608	0.0337952	3.625352e-89	-0.0183518	0.0210545	0.383	0.349722	0.460903	20	C1QL1	0.897	0.982	0.942 - 1.023
cg11184748	3	NA	36806179	rs9882217	3	36813568	A	C	0.217694	0.00834366	0.0153068	0.585688	0.222086	0.038121	5.68394e-09	0.0375696	0.069224	0.587	0.587319	0.727244	14	DCLK3	0.919	1.038	0.907 - 1.189
cg11209249	3	NA	138153127	rs1066197	3	138366331	A	T	0.480119	0.0280249	0.0142408	0.0490761	-0.232063	0.0326398	1.161897e-12	-0.120764	0.0636734	0.058	0.0578784	0.201145	20	ESYT3	0.698	0.886	0.782 - 1.004
cg11211452	7	NA	148638036	rs6953222	7	148727620	T	G	0.191849	-0.0121892	0.0210071	0.561751	0.234568	0.0421789	2.678435e-08	-0.0519646	0.0900429	0.564	0.563866	0.840427	20	EZH2	0.918	0.949	0.796 - 1.133
cg11245205	17	NA	17398264	rs11545787	17	17398278	A	G	0.234592	-0.0257215	0.0172413	0.135738	0.692862	0.0352196	3.70095e-86	-0.0371235	0.0249556	0.137	0.0784437	0.223828	20	RASD1	0.801	0.964	0.918 - 1.012
cg11257113	17	NA	8062204	rs3027167	17	8059117	C	T	0.317097	0.000416832	0.0161754	0.979441	-0.650787	0.0333974	1.438322e-84	-0.000640504	0.0248551	0.979	0.235799	0.248998	20	PER1	1	0.999	0.952 - 1.049
cg11285912	10	NA	126712941	rs1077497	10	126723133	C	T	0.083499	-0.0313185	0.0312984	0.317	-0.500167	0.053652	1.137075e-20	0.0626161	0.0629353	0.32	0.319772	0.791357	20	CTBP2	0.876	1.065	0.941 - 1.204
cg11295183	10	NA	466878	rs17293357	10	266373	C	T	0.0477137	0.0045336	0.0518306	0.930298	-0.563861	0.091955	8.682528e-10	-0.00804028	0.0919303	0.93	0.930305	0.456397	4	DIP2C	1	0.992	0.828 - 1.188
cg11300777	13	NA	109568637	rs78700713	13	109574544	G	A	0.0119284	0.0119863	0.0604146	0.842732	-1.38196	0.16196	1.42949e-17	-0.00867342	0.0437285	0.843	0.842773	NA	NA	MYO16	0.985	0.991	0.91 - 1.08
cg11301556	20	NA	44657798	rs77547060	20	44661945	C	A	0.0914513	-0.0535668	0.0280712	0.0563592	0.383027	0.0575408	2.802114e-11	-0.139851	0.0762398	0.067	0.0666002	0.879743	20	SLC12A5	0.698	0.869	0.749 - 1.01
cg11303331	10	NA	125319007	rs7100825	10	125319042	T	C	0.107356	-0.0180595	0.0221647	0.415195	0.424107	0.0452887	7.639344e-21	-0.0425824	0.0524595	0.417	0.0450128	0.40764	20	GPR26	0.907	0.958	0.865 - 1.062
cg11312495	5	NA	115697370	rs7702427	5	115505275	T	C	0.224652	0.0144187	0.0158278	0.36231	-0.480967	0.0370049	1.265581e-38	-0.0299785	0.032989	0.363	0.268697	0.501958	20	SEMA6A	0.888	0.97	0.91 - 1.035
cg11336860	13	NA	112575966	rs2146441	13	112576137	T	G	0.382704	-0.0145501	0.013718	0.288846	0.623253	0.0315624	8.5691e-87	-0.0233454	0.022042	0.29	0.598071	0.379538	20	SOX1	0.876	0.977	0.936 - 1.02
cg11342821	1	NA	91557617	rs113483893	1	91555371	A	G	0.054672	0.0882356	0.0382528	0.0210747	-1.00426	0.0716599	1.274577e-44	-0.087861	0.0386029	0.023	0.107397	0.0443351	20	ZNF644	0.688	0.916	0.849 - 0.988
cg11344626	1	NA	14026360	rs2235523	1	14096457	A	T	0.352883	0.0304386	0.0139579	0.0292024	-0.415506	0.0335939	3.870054e-35	-0.0732567	0.0341107	0.032	0.169907	0.186579	20	PRDM2	0.688	0.929	0.869 - 0.994
cg11345210	13	NA	60052169	rs9527990	13	60016002	G	A	0.4334	0.0317817	0.0142722	0.0259589	0.20724	0.0323961	1.584042e-10	0.153357	0.0729213	0.035	0.0354614	0.994966	20	DIAPH3	0.688	1.166	1.01 - 1.345
cg11348389	2	NA	75426336	rs4852371	2	75582351	G	T	0.272366	0.0144325	0.0158818	0.363485	0.214076	0.0354062	1.482287e-09	0.0674178	0.0750211	0.369	0.368839	0.870397	20	TACR1	0.889	1.07	0.923 - 1.239
cg11351927	10	NA	557886	rs12358553	10	558014	T	C	0.375746	-0.0325428	0.0145515	0.0253264	0.206689	0.0335465	7.216218e-10	-0.157448	0.0748971	0.036	0.0355367	0.507131	20	DIP2C	0.688	0.854	0.738 - 0.989
cg11362074	19	NA	2706834	rs4992700	19	2713002	G	A	0.194831	0.00223329	0.015251	0.883578	-0.335714	0.0387266	4.365991e-18	-0.00665235	0.045435	0.884	0.883594	0.46187	20	GNG7	0.998	0.993	0.909 - 1.086
cg11378686	6	NA	43336278	rs2396004	6	43355851	A	G	0.464215	-0.0112548	0.013984	0.420915	-0.217183	0.0329413	4.30956e-11	0.0518217	0.064866	0.424	0.424346	0.859527	20	ZNF318	0.907	1.053	0.927 - 1.196
cg11398020	13	NA	73634056	rs9592879	13	73637457	C	G	0.365805	-0.048235	0.013596	0.00038856	-0.394238	0.0339462	3.513846e-31	0.12235	0.03606	6.9e-04	0.000691435	0.0718532	20	KLF5	0.688	1.13	1.053 - 1.213
cg11421702	13	NA	73301012	rs9318111	13	73267475	A	G	0.197813	-0.00216834	0.0172475	0.899954	-0.332881	0.04102	4.854425e-16	0.00651387	0.0518191	0.9	0.520923	0.301436	20	MZT1	1	1.007	0.909 - 1.114
cg11439592	6	NA	148664420	rs55914407	6	148664404	A	G	0.12326	-0.0364157	0.0205261	0.0760438	0.453207	0.0484995	9.225445e-21	-0.0803511	0.0460998	0.081	0.0813367	0.576863	20	SASH1	0.734	0.923	0.843 - 1.01
cg11466188	5	NA	123954112	rs9327333	5	123954112	A	C	0.134195	-0.00094745	0.018581	0.959333	-1.00842	0.0444717	7.792155e-114	0.000939535	0.0184258	0.959	0.277705	0.0587291	20	ZNF608	1	1.001	0.965 - 1.038
cg11469908	2	NA	66918305	rs6546239	2	66850115	A	G	0.166998	-0.00953077	0.0178227	0.59282	-0.286279	0.0435013	4.675672e-11	0.0332919	0.0624617	0.594	0.594035	0.659506	20	MEIS1	0.919	1.034	0.915 - 1.168
cg11496559	3	NA	132843552	rs11917006	3	132724452	T	C	0.397614	-0.019832	0.0138923	0.15342	-0.225779	0.032942	7.189202e-12	0.0878381	0.062851	0.162	0.162245	0.401451	20	TMEM108	0.825	1.092	0.965 - 1.235
cg11503710	10	NA	64396659	rs12098699	10	64396790	G	A	0.213718	0.0138077	0.0165451	0.403972	-0.41457	0.0409655	4.504905e-24	-0.0333061	0.0400445	0.406	0.405564	0.0596739	20	ZNF365	0.904	0.967	0.894 - 1.046
cg11516161	15	NA	97345353	rs77897349	15	97771705	T	C	0.0119284	-0.192913	0.125213	0.123395	-1.16198	0.166661	3.121865e-12	0.166021	0.110358	0.132	0.132482	NA	NA	SPATA8	0.785	1.181	0.951 - 1.466
cg11537946	4	NA	139773369	rs17050642	4	139773435	G	C	0.210736	0.00866751	0.0195009	0.656705	0.561354	0.0384925	3.579518e-48	0.0154404	0.0347552	0.657	0.19613	0.609819	20	CCRN4L	0.931	1.016	0.949 - 1.087
cg11551919	2	NA	3693268	rs2071639	2	3628383	A	C	0.110338	0.0151933	0.0219622	0.489067	0.470787	0.0471624	1.823093e-23	0.0322722	0.0467619	0.49	0.490107	0.314745	12	ALLC	0.913	1.033	0.942 - 1.132
cg11563860	3	NA	2141937	rs11131184	3	1028938	G	A	0.0854871	0.0168036	0.0236652	0.47767	0.329453	0.0602584	4.568445e-08	0.0510045	0.072435	0.481	0.481345	0.713657	20	CNTN4	0.911	1.052	0.913 - 1.213
cg11571124	12	NA	122851438	rs138717843	12	123096205	G	A	0.0198807	-0.0076892	0.0457032	0.866393	-2.16839	0.128934	1.805796e-63	0.00354605	0.0210781	0.866	0.9761	0.926061	7	CLIP1	0.994	1.004	0.963 - 1.046
cg11577716	20	NA	20258001	rs941663	20	20259422	T	A	0.421471	-0.000496122	0.0137019	0.971116	0.231962	0.0332193	2.894458e-12	-0.0021388	0.0590703	0.971	0.967978	0.643235	16	C20orf26	1	0.998	0.889 - 1.12
cg11582456	5	NA	115908931	rs153640	5	115892410	T	G	0.257455	-0.0110569	0.0152816	0.469346	-0.273788	0.0367127	8.812988e-14	0.0403849	0.0560776	0.471	0.471425	0.889289	13	SEMA6A	0.91	1.041	0.933 - 1.162
cg11584098	5	NA	115914999	rs6898172	5	115922151	A	G	0.187873	-5.38283e-06	0.0166319	0.999742	0.557793	0.040193	8.626818e-44	-9.65023e-06	0.0298173	1	0.836191	0.438645	20	SEMA6A	1	1	0.943 - 1.06
cg11588566	10	NA	519360	rs4881334	10	519463	A	G	0.444334	0.0277253	0.0136679	0.0425095	0.319722	0.0329	2.52693e-22	0.0867168	0.0436706	0.047	0.11658	0.966829	20	DIP2C	0.688	1.091	1.001 - 1.188
cg11589699	3	NA	8806317	rs11711703	3	8806314	G	A	0.172962	-0.0196339	0.0174589	0.260768	0.519573	0.0424978	2.261514e-34	-0.0377885	0.0337443	0.263	0.197799	0.533699	20	OXTR	0.867	0.963	0.901 - 1.029
cg11589800	10	NA	130832268	rs12413437	10	130840131	A	C	0.0934394	-0.00931988	0.02066	0.651912	-0.453787	0.0532847	1.647665e-17	0.020538	0.0455918	0.652	0.652367	0.324229	18	MGMT	0.93	1.021	0.933 - 1.116
cg11596947	11	NA	15966774	rs11023797	11	15975864	G	C	0.436382	-0.00736031	0.0139005	0.596459	0.176966	0.0323297	4.405078e-08	-0.0415916	0.0789156	0.598	0.598166	0.48081	6	SOX6	0.919	0.959	0.822 - 1.12
cg11599680	5	NA	174162654	rs7447819	5	174150696	A	C	0.275348	-0.0135882	0.0174221	0.435426	-0.327522	0.03574	5.000825e-20	0.0414879	0.053386	0.437	0.437082	0.193496	7	MSX2	0.907	1.042	0.939 - 1.157
cg11600470	12	NA	34443659	rs9706465	12	34593548	C	T	0.412525	-0.0203381	0.0137201	0.138245	0.253457	0.0327035	9.178718e-15	-0.0802428	0.0551132	0.145	0.145402	0.437887	6	ALG10	0.825	0.923	0.828 - 1.028
cg11604426	17	NA	30592406	rs62064182	17	30602094	T	G	0.182903	0.0207162	0.0172741	0.230425	0.325929	0.0450971	4.928208e-13	0.0635605	0.0537243	0.237	0.236775	0.478917	20	RHBDL3	0.856	1.066	0.959 - 1.184
cg11609469	12	NA	77880117	rs35021134	12	77935988	G	A	0.244533	-0.0111046	0.016998	0.51357	-0.525324	0.038559	2.887002e-42	0.0211386	0.0323943	0.514	0.0074166	0.152226	20	NAV3	0.915	1.021	0.959 - 1.088
cg11612647	10	NA	130757757	rs728137	10	130758981	G	A	0.378728	-0.0334113	0.0139448	0.0165765	0.256252	0.0336226	2.50885e-14	-0.130385	0.057044	0.022	0.0222729	0.0521	20	MGMT	0.688	0.878	0.785 - 0.982
cg11613164	6	NA	37673863	rs6937280	6	37671922	T	G	0.49503	0.0113025	0.0138483	0.414406	-0.249962	0.0323356	1.073339e-14	-0.0452168	0.0557094	0.417	0.549286	0.174272	17	MDGA1	0.907	0.956	0.857 - 1.066
cg11619602	11	NA	13360707	rs6486122	11	13361524	C	T	0.296223	-0.00765587	0.0136668	0.575357	-0.69677	0.0321324	2.88239e-104	0.0109876	0.019621	0.575	0.881826	0.500591	20	ARNTL	0.919	1.011	0.973 - 1.051
cg11649665	12	NA	34464939	rs10844853	12	34432769	C	T	0.415507	-0.0214846	0.0137058	0.116985	0.56591	0.031556	6.455073e-72	-0.0379647	0.0243114	0.118	0.374928	0.70111	7	ALG10	0.771	0.963	0.918 - 1.01
cg11653519	10	NA	125222790	rs845083	10	125221734	T	G	0.223658	0.000940516	0.0152823	0.950927	-0.664459	0.0363993	1.898365e-74	-0.00141546	0.0229997	0.951	0.475773	0.378478	20	GPR26	1	0.999	0.955 - 1.045
cg11664903	11	NA	126875844	rs625387	11	126882692	C	A	0.133201	0.0278583	0.0208359	0.181212	0.396609	0.0460681	7.357796e-18	0.0702413	0.0531649	0.186	0.384335	0.246748	20	KIRREL3	0.83	1.073	0.967 - 1.191
cg11672879	2	NA	11903643	rs11538448	2	11911761	T	C	0.138171	-0.00612857	0.0238734	0.797402	0.537726	0.0451906	1.196714e-32	-0.0113972	0.0444073	0.797	0.797448	0.266181	20	LPIN1	0.984	0.989	0.906 - 1.079
cg11685898	10	NA	64160521	rs72834734	10	64502974	T	C	0.0109344	-0.117034	0.0552224	0.0340633	-0.957837	0.167914	1.168019e-08	0.122186	0.0615037	0.047	0.0469623	NA	NA	ZNF365	0.688	1.13	1.002 - 1.275
cg11693848	13	NA	109793698	rs275945	13	109799451	G	A	0.349901	-0.0103789	0.0138539	0.453756	0.389983	0.0343687	7.669162e-30	-0.0266137	0.0356017	0.455	0.479057	0.424454	20	MYO16	0.91	0.974	0.908 - 1.044
cg11712936	2	NA	124782117	rs4848909	2	124777633	A	T	0.332008	0.00691322	0.0157606	0.660923	0.368961	0.0361275	1.738742e-24	0.018737	0.0427556	0.661	0.661216	0.348566	20	CNTNAP5	0.934	1.019	0.937 - 1.108
cg11718317	11	NA	126873689	rs2508557	11	126872785	C	T	0.420477	0.011593	0.0137332	0.398581	0.248978	0.0333776	8.690904e-14	0.0465624	0.0555104	0.402	0.401579	0.424885	20	KIRREL3	0.903	1.048	0.94 - 1.168
cg11722179	6	NA	29911011	rs149851804	6	29622760	A	G	0.054672	0.0326812	0.0342124	0.339454	0.413023	0.0676058	1.000765e-09	0.0791268	0.0838405	0.345	0.464452	0.18604	12	HLA-A	0.887	1.082	0.918 - 1.276
cg11733135	1	NA	81878937	rs7522521	1	81878938	A	G	0.172962	0.00827571	0.0151466	0.584809	-1.71539	0.0250476	0	-0.00482439	0.0088301	0.585	0.893821	0.302696	20	LPHN2	0.919	0.995	0.978 - 1.013
cg11735242	1	NA	4644030	rs681460	1	4648581	T	C	0.119284	-0.012023	0.0192556	0.532372	-0.67086	0.0538521	1.273706e-35	0.0179218	0.0287389	0.533	0.973703	0.909487	20	AJAP1	0.918	1.018	0.962 - 1.077
cg11735846	1	NA	4770935	rs4554693	1	4784850	T	C	0.0536779	0.029701	0.0277425	0.284351	0.571603	0.0928942	7.590536e-10	0.0519609	0.0492637	0.292	0.29154	0.309992	4	AJAP1	0.876	1.053	0.956 - 1.16
cg11741356	15	NA	97490784	rs8036389	15	97492430	C	T	0.382704	0.00805326	0.0152086	0.596445	0.333912	0.0334475	1.80589e-23	0.0241179	0.0456107	0.597	0.171409	0.888482	20	SPATA8	0.919	1.024	0.937 - 1.12
cg11774850	2	NA	11881338	rs10191977	2	11881039	G	A	0.421471	0.004342	0.0137161	0.751576	0.200591	0.0319075	3.243948e-10	0.021646	0.0684649	0.752	0.75188	0.78086	20	LPIN1	0.966	1.022	0.894 - 1.169
cg11775579	2	NA	50232611	rs62134609	2	50213927	T	C	0.408549	0.0179593	0.0137328	0.190952	-0.654959	0.0313266	4.582079e-97	-0.0274205	0.0210084	0.192	0.648743	0.815561	20	NRXN1	0.832	0.973	0.934 - 1.014
cg11782250	8	NA	3429382	rs7828513	8	3432054	T	C	0.393638	0.00747277	0.013788	0.587835	0.323204	0.0327632	5.913819e-23	0.0231209	0.0427247	0.588	0.3827	0.247289	20	CSMD1	0.919	1.023	0.941 - 1.113
cg11785240	2	NA	240049338	rs3791452	2	240049141	G	T	0.235586	-0.048763	0.016056	0.002389	-0.302285	0.0366403	1.583086e-16	0.161315	0.0566001	0.004	0.0125131	0.281282	20	HDAC4	0.688	1.175	1.052 - 1.313
cg11804965	17	NA	54219579	rs79561308	17	54155801	A	G	0.00994036	0.0184425	0.0728636	0.800183	-2.54864	0.154185	2.239178e-61	-0.0072362	0.0285925	0.8	0.216964	0.268999	13	ANKFN1	0.984	0.993	0.939 - 1.05
cg11807280	2	NA	66654644	rs2280334	2	66665146	T	C	0.317097	0.00313149	0.0144169	0.828045	-0.40687	0.0340956	7.94349e-33	-0.00769653	0.0354395	0.828	0.828073	0.533806	10	MEIS1	0.985	0.992	0.926 - 1.064
cg11808100	6	NA	29910755	rs17369215	6	29647715	T	C	0.243539	-0.0173961	0.0148752	0.242214	0.747082	0.0369273	5.205248e-91	-0.0232854	0.0199443	0.243	0.0211644	0.184868	20	HLA-A	0.859	0.977	0.94 - 1.016
cg11809107	2	NA	3826782	rs10208316	2	3827630	C	T	0.482107	0.0149509	0.0135821	0.270993	-0.424653	0.0319885	3.225132e-40	-0.0352074	0.0320938	0.273	0.370968	0.621668	20	ALLC	0.876	0.965	0.907 - 1.028
cg11815105	2	NA	239148849	rs111384196	2	239140434	A	C	0.33499	0.0140878	0.0146464	0.33612	0.70215	0.0305064	3.188312e-117	0.0200638	0.0208776	0.337	0.132881	0.119706	20	HES6	0.885	1.02	0.979 - 1.063
cg11817057	6	NA	29924202	rs137975916	6	29851101	G	T	0.0805169	0.00716402	0.0333598	0.829962	0.665924	0.0644903	5.378181e-25	0.010758	0.0501064	0.83	0.296238	0.278034	20	HLA-A	0.985	1.011	0.916 - 1.115
cg11820913	14	NA	101021865	rs11622192	14	101016190	A	G	0.242545	-0.0347522	0.0154733	0.0247074	-0.236458	0.0388816	1.190777e-09	0.14697	0.0697578	0.035	0.0351297	0.777495	20	BEGAIN	0.688	1.158	1.01 - 1.328
cg11825059	7	NA	14876371	rs6957593	7	14772909	A	G	0.130219	0.00443343	0.0201344	0.825722	-0.270059	0.0457739	3.638646e-09	-0.0164165	0.0746076	0.826	0.825841	0.373192	20	DGKB	0.985	0.984	0.85 - 1.139
cg11828089	7	NA	71878121	rs12699140	7	71876445	T	A	0.0755467	0.0170022	0.031074	0.584274	-0.474159	0.0581555	3.541055e-16	-0.0358576	0.0656823	0.585	0.585118	0.437766	17	CALN1	0.919	0.965	0.848 - 1.097
cg11835068	1	NA	4714974	rs12131128	1	4714527	T	G	0.319085	-0.0305876	0.0146216	0.0364433	0.286174	0.0334779	1.251022e-17	-0.106885	0.0526012	0.042	0.0421554	0.598318	20	AJAP1	0.688	0.899	0.811 - 0.996
cg11843502	1	NA	7843515	rs11576572	1	7833485	A	G	0.293241	-0.0120775	0.0149115	0.417972	-0.24751	0.0352873	2.313785e-12	0.0487961	0.0606465	0.421	0.421051	0.477615	20	PER3	0.907	1.05	0.932 - 1.183
cg11848244	4	NA	27058499	rs73251780	4	27058499	T	C	0.0318091	0.043957	0.0524893	0.402341	-0.881966	0.0777897	8.523394e-30	-0.0498398	0.0596761	0.404	0.542279	0.988034	16	STIM2	0.904	0.951	0.846 - 1.069
cg11852671	15	NA	96960214	rs34370135	15	96963998	G	C	0.0725646	-0.012257	0.0323497	0.704769	0.57912	0.0679331	1.530004e-17	-0.0211649	0.0559153	0.705	0.705047	0.412082	10	NR2F2	0.951	0.979	0.877 - 1.092
cg11855643	1	NA	184473341	rs2207526	1	184432880	G	A	0.280318	0.0111559	0.0147762	0.450254	-0.505081	0.0341374	1.565528e-49	-0.0220874	0.0292932	0.451	0.454377	0.836212	20	C1orf21	0.91	0.978	0.924 - 1.036
cg11857646	7	NA	150644631	rs2968860	7	150645682	G	A	0.439364	0.00859783	0.0136282	0.528116	-0.243055	0.0328874	1.462621e-13	-0.035374	0.0562743	0.53	0.76971	0.133758	20	KCNH2	0.918	0.965	0.864 - 1.078
cg11870261	3	NA	36986679	rs9857252	3	36985232	C	A	0.406561	0.00687392	0.0136067	0.613428	-0.185962	0.0315698	3.850312e-09	-0.0369642	0.073438	0.615	0.614726	0.134098	20	TRANK1	0.921	0.964	0.835 - 1.113
cg11874760	6	NA	14118415	rs11756937	6	14110110	T	G	0.235586	0.0416123	0.017062	0.0147326	0.270968	0.0394808	6.729309e-12	0.153569	0.0668243	0.022	0.0215559	0.677111	20	CD83	0.688	1.166	1.023 - 1.329
cg11885357	3	NA	138152902	rs1679181	3	138152940	C	A	0.0506958	0.0190831	0.0265478	0.472252	-0.629493	0.0723087	3.15817e-18	-0.030315	0.0423168	0.474	0.473755	0.925339	20	ESYT3	0.911	0.97	0.893 - 1.054
cg11887532	6	NA	51814455	rs9370081	6	51787681	A	C	0.358847	-0.0016726	0.0137469	0.90316	0.251161	0.0339245	1.325976e-13	-0.00665947	0.0547407	0.903	0.903173	0.492578	20	PKHD1	1	0.993	0.892 - 1.106
cg11888982	8	NA	116231420	rs800897	8	116421936	C	A	0.476143	0.00851637	0.013718	0.53472	0.28657	0.0318352	2.223249e-19	0.0297183	0.0479834	0.536	0.535689	0.439513	20	TRPS1	0.918	1.03	0.938 - 1.132
cg11893763	10	NA	125425688	rs11248622	10	125412695	G	C	0.314115	-0.0148368	0.0151138	0.326261	-0.23294	0.0358043	7.721466e-11	0.0636937	0.0656173	0.332	0.331705	0.90309	20	GPR26	0.879	1.066	0.937 - 1.212
cg11900210	18	NA	34915648	rs650540	18	34902573	G	C	0.109344	-0.013025	0.0235525	0.58025	-0.516691	0.05468	3.40926e-21	0.0252085	0.0456613	0.581	0.806412	0.402006	20	CELF4	0.919	1.026	0.938 - 1.122
cg11904906	2	NA	239140032	rs148797104	2	239142932	G	A	0.33499	0.014524	0.0146429	0.321256	0.691484	0.0322895	9.654673e-102	0.0210041	0.0211988	0.322	0.5221	0.176344	20	LOC151174	0.876	1.021	0.98 - 1.065
cg11928635	6	NA	43337708	rs17209407	6	43358362	G	A	0.0914513	-0.0345077	0.0255796	0.177327	0.278549	0.0479653	6.348419e-09	-0.123884	0.0942767	0.189	0.188832	0.832563	8	ZNF318	0.832	0.883	0.734 - 1.063
cg11933094	7	NA	32111068	rs30595	7	32107934	A	T	0.0685885	0.017038	0.0219861	0.438373	1.10544	0.0627224	1.600881e-69	0.0154128	0.0199082	0.439	0.821788	0.743442	20	PDE1C	0.907	1.016	0.977 - 1.056
cg11937849	3	NA	76292114	rs35009470	3	76287013	A	G	0.436382	0.0114951	0.0136691	0.400373	0.627513	0.0310848	1.269868e-90	0.0183185	0.0218019	0.401	0.12818	0.168582	20	ROBO2	0.903	1.018	0.976 - 1.063
cg11945167	8	NA	4644739	rs1457185	8	4641534	C	A	0.102386	0.00369196	0.0186068	0.842716	0.396896	0.0526787	4.910665e-14	0.00930209	0.0468971	0.843	0.55696	0.710226	20	CSMD1	0.985	1.009	0.921 - 1.107
cg11951818	5	NA	174154008	rs34846280	5	174154172	C	T	0.417495	-0.02488	0.0143662	0.0833016	-0.44242	0.0325583	4.682611e-42	0.0562361	0.0327345	0.086	0.0447163	0.515768	20	MSX2	0.734	1.058	0.992 - 1.128
cg11951952	5	NA	175395053	rs4958955	5	177260129	T	C	0.39165	-0.0127463	0.0138095	0.356002	0.242007	0.0330221	2.324952e-13	-0.0526692	0.0575132	0.36	0.359785	NA	NA	THOC3	0.888	0.949	0.848 - 1.062
cg11972677	11	NA	30605704	rs294379	11	30613898	T	A	0.316103	-0.0218018	0.0163824	0.183253	-0.443694	0.0352418	2.397044e-36	0.049137	0.0371284	0.186	0.100513	0.0096761	20	MPPED2	0.83	1.05	0.977 - 1.13
cg11982958	11	NA	126869564	rs7924986	11	126870021	T	C	0.0526839	0.0012749	0.033632	0.969762	0.494988	0.080403	7.44425e-10	0.00257562	0.0679463	0.97	0.969762	0.0781481	18	KIRREL3	1	1.003	0.878 - 1.145
cg11983576	15	NA	53090807	rs62023487	15	53071890	A	T	0.0904573	0.00690435	0.0274562	0.801453	0.526957	0.0528814	2.171619e-23	0.0131023	0.0521199	0.802	0.966748	0.8018	20	ONECUT1	0.984	1.013	0.915 - 1.122
cg11984799	11	NA	115044086	rs9645660	11	115081563	C	T	0.499006	-0.0144946	0.0136218	0.287295	0.334765	0.0321038	1.855627e-25	-0.0432979	0.040902	0.29	0.41709	0.380218	20	CADM1	0.876	0.958	0.884 - 1.038
cg11997899	7	NA	96654183	rs2016644	7	96596049	T	C	0.105368	0.00576918	0.024016	0.810158	-0.290686	0.0482378	1.67965e-09	-0.0198468	0.0826841	0.81	0.810306	0.0761637	3	DLX5	0.984	0.98	0.834 - 1.153
cg12006072	2	NA	186609566	rs72902001	2	186737944	C	T	0.210736	-0.0200899	0.0172078	0.243013	0.220072	0.0390898	1.802921e-08	-0.0912877	0.0798551	0.253	0.252969	0.366576	17	FSIP2	0.865	0.913	0.781 - 1.067
cg12014646	15	NA	48013875	rs765	15	48035685	G	A	0.460239	-0.00294397	0.0137895	0.830942	-0.177976	0.0324973	4.334999e-08	0.0165414	0.0775385	0.831	0.831068	0.240703	19	SEMA6D	0.985	1.017	0.873 - 1.184
cg12018137	11	NA	16431370	rs16933090	11	16455794	T	C	0.135189	0.0266272	0.0222598	0.231618	-0.44934	0.0476311	3.95637e-21	-0.0592584	0.0499355	0.235	0.367401	0.895566	20	SOX6	0.856	0.942	0.855 - 1.039
cg12026588	6	NA	99164755	rs79400397	6	99212568	C	T	0.0188867	0.0762456	0.0637157	0.231442	-1.02332	0.111506	4.419692e-20	-0.074508	0.0627907	0.235	0.590368	0.209641	10	POU3F2	0.856	0.928	0.821 - 1.05
cg12028740	8	NA	3244626	rs10096251	8	3224818	A	G	0.127237	-0.0191613	0.0208489	0.358066	0.315985	0.0475917	3.147593e-11	-0.0606399	0.0666098	0.363	0.362625	0.631443	20	CSMD1	0.888	0.941	0.826 - 1.072
cg12055515	2	NA	66735203	rs77279488	2	66738213	A	G	0.0467197	-0.0291417	0.0324681	0.369426	-0.450815	0.0796471	1.512344e-08	0.0646423	0.0729208	0.375	0.375363	0.74203	13	MEIS1	0.892	1.067	0.925 - 1.231
cg12058385	2	NA	144448686	rs16822931	2	144450292	A	G	0.200795	-0.00167407	0.0174356	0.923509	0.321927	0.0410958	4.742244e-15	-0.00520015	0.0541642	0.924	0.923515	0.63666	20	ARHGAP15	1	0.995	0.895 - 1.106
cg12058478	1	NA	4718532	rs12405862	1	4711301	C	T	0.467197	0.0148378	0.0137833	0.281701	0.278665	0.032567	1.161653e-17	0.053246	0.0498518	0.285	0.549347	0.111875	20	AJAP1	0.876	1.055	0.957 - 1.163
cg12067764	1	NA	153762244	rs12068175	1	153756191	C	G	0.184891	0.00525872	0.0163235	0.747334	-0.274549	0.0436071	3.054982e-10	-0.0191541	0.0595336	0.748	0.747653	0.388419	9	SLC27A3	0.966	0.981	0.873 - 1.102
cg12075949	7	NA	50749076	rs6976501	7	50760220	G	A	0.200795	-0.0121454	0.0143826	0.398417	-0.342527	0.0374448	5.825447e-20	0.0354582	0.0421682	0.4	0.175293	0.148593	20	GRB10	0.903	1.036	0.954 - 1.125
cg12076551	7	NA	121955441	rs10237306	7	121955981	T	G	0.37674	0.00105223	0.0138961	0.939641	0.771524	0.0305404	8.281291e-141	0.00136383	0.0180113	0.94	0.946997	0.249852	20	FEZF1	1	1.001	0.967 - 1.037
cg12082609	2	NA	66671727	rs1401444	2	66670976	C	A	0.341948	0.000936557	0.0141197	0.947115	-0.284171	0.0329757	6.837888e-18	-0.00329576	0.0496889	0.947	0.947117	0.620475	11	MEIS1	1	0.997	0.904 - 1.099
cg12083217	18	NA	56935013	rs1517033	18	56937737	C	T	0.397614	0.0220188	0.0140043	0.115884	0.195685	0.0333034	4.207456e-09	0.112522	0.0740834	0.129	0.1288	0.847923	11	RAX	0.785	1.119	0.968 - 1.294
cg12117660	20	NA	16555778	rs6034539	20	16560330	A	G	0.124254	-0.00758994	0.0190224	0.689893	0.898604	0.0487387	6.610078e-76	-0.00844637	0.0211738	0.69	0.378909	0.555011	20	KIF16B	0.942	0.992	0.951 - 1.034
cg12123983	14	NA	62228668	rs112605002	14	62229941	C	T	0.282306	-0.00469159	0.0147517	0.750457	0.32048	0.0353664	1.284044e-19	-0.0146393	0.0460583	0.751	0.416668	0.97963	20	SNAPC1	0.966	0.985	0.9 - 1.079
cg12140441	3	NA	14347622	rs4684204	3	14350659	C	T	0.181909	-0.0104505	0.0169322	0.537105	0.48283	0.0431642	4.780822e-29	-0.0216443	0.035122	0.538	0.604579	0.78018	20	SLC6A6	0.918	0.979	0.913 - 1.048
cg12144446	4	NA	163704718	rs2320181	4	163703018	T	C	0.290258	0.00968845	0.0150195	0.51889	0.202591	0.0338636	2.196823e-09	0.0478228	0.0745669	0.521	0.521301	0.972895	20	NAF1	0.916	1.049	0.906 - 1.214
cg12185975	8	NA	131773696	rs76284985	8	131772959	C	T	0.0745527	0.0198756	0.0225125	0.377307	-1.96169	0.0589116	4.018894e-243	-0.0101319	0.0114801	0.377	0.496406	0.297302	20	ADCY8	0.895	0.99	0.968 - 1.012
cg12196642	4	NA	18937545	rs11736810	4	18937568	T	C	0.39662	0.02112	0.0140491	0.132762	-0.600354	0.033054	1.016756e-73	-0.0351792	0.0234814	0.134	0.0445284	0.411523	20	LCORL	0.789	0.965	0.922 - 1.011
cg12223258	17	NA	43117026	rs59246405	17	43123625	T	C	0.362823	0.0130629	0.0148589	0.379331	-0.213712	0.0321217	2.867738e-11	-0.0611238	0.070132	0.383	0.383452	0.325554	20	DCAKD	0.897	0.941	0.82 - 1.079
cg12233946	2	NA	32581594	rs4952260	2	32534899	T	C	0.0616302	0.0183258	0.0227677	0.420875	0.45158	0.059743	4.071052e-14	0.0405815	0.0507029	0.423	0.423492	0.90624	20	BIRC6	0.907	1.041	0.943 - 1.15
cg12235459	12	NA	106974935	rs7965053	12	106971693	T	G	0.33996	-0.00353907	0.0142329	0.803628	0.234886	0.0336229	2.83056e-12	-0.0150672	0.0606333	0.804	0.80375	0.820292	20	RFX4	0.984	0.985	0.875 - 1.109
cg12243864	8	NA	2877217	rs74926011	8	2877197	A	G	0.0139165	-0.0398713	0.0611118	0.514123	-0.78428	0.109389	7.519578e-13	0.0508381	0.0782429	0.516	0.515855	0.420678	14	CSMD1	0.915	1.052	0.903 - 1.227
cg12253571	8	NA	8283032	rs2979164	8	8291357	G	A	0.427435	0.0146273	0.0136137	0.282619	0.313098	0.0327108	1.051718e-21	0.046718	0.0437538	0.286	0.285634	0.404513	20	SGK223	0.876	1.048	0.962 - 1.142
cg12257692	3	NA	49977190	rs2624819	3	50010571	T	G	0.445328	-0.0293589	0.0138957	0.0346175	0.625233	0.0312317	3.747829e-89	-0.0469568	0.0223483	0.036	0.212676	0.88291	20	RBM6	0.688	0.954	0.913 - 0.997
cg12258811	1	NA	7844735	rs12045083	1	7875812	A	G	0.182903	0.0174765	0.0245048	0.47573	0.404001	0.0440741	4.891351e-20	0.0432586	0.0608386	0.477	0.364742	0.0704624	20	PER3	0.911	1.044	0.927 - 1.176
cg12259892	18	NA	56963742	rs4940456	18	56963742	T	C	0.418489	0.0137653	0.0136776	0.314217	-1.25087	0.0175614	0	-0.0110046	0.0109356	0.314	0.0240055	0.102777	20	CPLX4	0.876	0.989	0.968 - 1.01
cg12262698	22	NA	45704988	rs9615108	22	45723854	C	G	0.409543	-0.0146767	0.0137074	0.284298	-0.539317	0.0315278	1.337048e-65	0.0272135	0.0254659	0.285	0.533721	0.903211	20	FAM118A	0.876	1.028	0.978 - 1.08
cg12269374	8	NA	4238976	rs17413233	8	4138818	T	A	0.161034	0.0113615	0.0188363	0.546395	-0.358243	0.0442512	5.695513e-16	-0.0317145	0.0527254	0.548	0.779764	0.239625	20	CSMD1	0.918	0.969	0.874 - 1.074
cg12287785	6	NA	99295470	rs169024	6	99394717	C	T	0.369781	-0.00685753	0.0141692	0.628404	0.615598	0.0319474	9.768033e-83	-0.0111396	0.0230242	0.629	0.925618	0.912566	20	POU3F2	0.926	0.989	0.945 - 1.035
cg12288551	7	NA	50801220	rs12536500	7	50808033	T	C	0.217694	0.00021765	0.0154693	0.988774	-0.236729	0.0379641	4.500346e-10	-0.000919405	0.0653462	0.989	0.988774	0.94721	19	GRB10	1	0.999	0.879 - 1.136
cg12293170	7	NA	132258096	rs2082533	7	132185123	T	A	0.50994	-0.00779525	0.0139197	0.575469	0.203668	0.0321106	2.257703e-10	-0.0382743	0.0686109	0.577	0.850504	0.391019	20	PLXNA4	0.919	0.962	0.841 - 1.101
cg12315391	3	NA	157815145	rs6441171	3	157808875	T	G	0.153082	0.0196767	0.0216834	0.364167	1.03649	0.0411799	8.600879e-140	0.018984	0.0209337	0.364	0.21815	0.512401	20	SHOX2	0.888	1.019	0.978 - 1.062
cg12320986	6	NA	166140561	rs884671	6	166166538	T	C	0.117296	-0.0173923	0.0163239	0.286672	0.270654	0.0480358	1.75642e-08	-0.0642603	0.0613816	0.295	0.295147	0.040619	17	PDE10A	0.876	0.938	0.831 - 1.058
cg12340454	15	NA	61519486	rs35464030	15	61519370	A	G	0.408549	0.00231315	0.0140763	0.869472	0.247703	0.0339101	2.778891e-13	0.0093384	0.0568417	0.87	0.869505	0.815988	20	RORA	0.994	1.009	0.903 - 1.128
cg12345456	8	NA	9911630	rs10098474	8	9911617	C	T	0.192843	-0.0218092	0.016507	0.186432	0.445685	0.0385529	6.543999e-31	-0.0489341	0.0372784	0.189	0.393206	0.725921	20	MSRA	0.832	0.952	0.885 - 1.024
cg12349858	3	NA	160822545	rs13060601	3	160823159	A	G	0.269384	-0.0148924	0.0149424	0.318933	0.289782	0.0358154	5.917667e-16	-0.0513917	0.051954	0.323	0.322576	0.35815	20	B3GALNT1	0.876	0.95	0.858 - 1.052
cg12354377	10	NA	62149557	rs1938543	10	62284660	A	T	0.274354	-0.00342316	0.0148161	0.817281	0.216161	0.0367538	4.070079e-09	-0.0158362	0.0685949	0.817	0.817419	0.315319	20	ANK3	0.984	0.984	0.86 - 1.126
cg12375561	3	NA	176351898	rs4857653	3	176351866	G	C	0.223658	0.000410315	0.0153419	0.978663	0.560665	0.0384237	3.174541e-48	0.000731837	0.0273638	0.979	0.367851	0.571032	20	TBL1XR1	1	1.001	0.948 - 1.056
cg12381416	3	NA	14359266	rs4685118	3	14347821	T	G	0.186879	0.00137146	0.0166077	0.934186	-0.508828	0.0416084	2.1771e-34	-0.00269533	0.0326399	0.934	0.5458	0.600165	20	SLC6A6	1	0.997	0.936 - 1.063
cg12394289	6	NA	31856706	rs149826579	6	31856712	A	C	0.00298211	-0.0103047	0.084919	0.903416	3.09044	0.182674	3.327253e-64	-0.00333438	0.0274787	0.903	0.659155	0.613351	3	EHMT2	1	0.997	0.944 - 1.052
cg12404313	10	NA	534852	rs1539231	10	530644	G	A	0.0586481	-0.0332134	0.029414	0.258826	0.655338	0.0752768	3.156131e-18	-0.0506814	0.0452597	0.263	0.262803	0.996379	20	DIP2C	0.867	0.951	0.87 - 1.039
cg12405742	3	NA	24535365	rs869785	3	24347800	T	C	0.333002	-0.00387918	0.0143448	0.786834	0.562362	0.0337882	3.359366e-62	-0.00689801	0.0255115	0.787	0.793846	0.928318	20	THRB	0.984	0.993	0.945 - 1.044
cg12430029	17	NA	55446979	rs792372	17	55442347	G	A	0.175944	0.0141822	0.0176955	0.422867	-0.38077	0.0409842	1.533416e-20	-0.0372461	0.0466455	0.425	0.424585	0.659392	20	MSI2	0.907	0.963	0.879 - 1.056
cg12434587	10	NA	131265209	rs72838593	10	131462598	A	T	0.0904573	0.0142087	0.0242877	0.558537	0.466473	0.0615055	3.344261e-14	0.0304599	0.0522213	0.56	0.83698	0.721197	17	MGMT	0.918	1.031	0.931 - 1.142
cg12437157	9	NA	86433764	rs11792650	9	86401242	C	G	0.412525	-0.000211084	0.0137791	0.987778	0.216339	0.0321302	1.6596e-11	-0.000975707	0.0636922	0.988	0.987778	0.325125	20	GKAP1	1	0.999	0.882 - 1.132
cg12449404	2	NA	40437698	rs13414508	2	40466268	T	C	0.119284	-0.0289945	0.017832	0.103954	0.326974	0.0460957	1.308873e-12	-0.0886753	0.0559509	0.113	0.112994	0.519857	20	SLC8A1	0.76	0.915	0.82 - 1.021
cg12458003	1	NA	204960826	rs6661381	1	204971553	G	A	0.274354	0.001389	0.0154305	0.928274	-0.377053	0.0358408	6.971127e-26	-0.00368383	0.0409255	0.928	0.874162	0.950699	20	NFASC	1	0.996	0.92 - 1.08
cg12458970	20	NA	44656372	rs6073958	20	44551855	C	T	0.220676	-0.034507	0.0177991	0.0525387	0.303552	0.0390685	7.865036e-15	-0.113677	0.0604339	0.06	0.059969	0.78951	20	SLC12A5	0.698	0.893	0.793 - 1.005
cg12479507	10	NA	57390047	rs2461907	10	57392778	A	T	0.329026	0.00504507	0.0140841	0.720186	0.574142	0.031285	3.181654e-75	0.00878715	0.0245354	0.72	0.530655	0.631755	16	PCDH15	0.959	1.009	0.961 - 1.059
cg12490887	9	NA	127267658	rs10986393	9	127445862	C	T	0.531809	0.00696416	0.0136626	0.610245	0.253237	0.0334961	4.024404e-14	0.0275006	0.0540743	0.611	0.611054	0.0689589	20	NR5A1	0.919	1.028	0.925 - 1.143
cg12505872	12	NA	34449172	rs11053224	12	34484919	A	G	0.406561	-0.0214073	0.0137	0.118152	0.21932	0.0326817	1.935949e-11	-0.0976078	0.064137	0.128	0.128043	0.403271	7	ALG10	0.785	0.907	0.8 - 1.028
cg12521736	10	NA	773141	rs11253370	10	773712	A	G	0.176938	-0.0200446	0.0205448	0.329236	0.348077	0.0417337	7.403098e-17	-0.0575868	0.0594263	0.333	0.332522	0.851374	20	DIP2C	0.881	0.944	0.84 - 1.061
cg12526471	11	NA	113929188	rs2509220	11	113932460	G	A	0.445328	0.0233571	0.0138596	0.0919374	-0.520272	0.0311665	1.465731e-62	-0.044894	0.0267745	0.094	0.193573	0.943195	4	ZBTB16	0.739	0.956	0.907 - 1.008
cg12537728	11	NA	13309596	rs72867447	11	13301875	C	G	0.423459	-0.0119458	0.0136505	0.38151	0.272892	0.0333424	2.733897e-16	-0.0437749	0.0503068	0.384	0.384214	0.778638	20	ARNTL	0.897	0.957	0.867 - 1.056
cg12550731	1	NA	184355219	rs6675430	1	184346768	A	C	0.188867	0.014517	0.0157269	0.355972	0.230456	0.0404512	1.218282e-08	0.0629924	0.0691324	0.362	0.606425	0.688826	20	C1orf21	0.888	1.065	0.93 - 1.22
cg12573791	2	NA	3828286	rs17018014	2	3829098	A	G	0.265408	0.0124192	0.0157266	0.429707	1.16539	0.029122	0	0.0106567	0.0134973	0.43	0.879394	0.435054	20	ALLC	0.907	1.011	0.984 - 1.038
cg12578615	5	NA	175299889	rs62387138	5	175299886	C	T	0.138171	0.00677637	0.0195285	0.728592	-0.841746	0.0436589	7.898724e-83	-0.00805037	0.0232037	0.729	0.378868	0.667013	20	CPLX2	0.963	0.992	0.948 - 1.038
cg12582616	6	NA	15427489	rs75025787	6	15478343	C	T	0.00695825	-0.404155	0.321227	0.208334	-1.13335	0.184881	8.780277e-10	0.356603	0.28934	0.218	0.217774	NA	NA	JARID2	0.852	1.428	0.81 - 2.519
cg12582777	6	NA	165658423	rs6912450	6	165658425	T	C	0.418489	0.0317162	0.0139013	0.0225172	-0.871454	0.0290176	3.764246e-198	-0.0363946	0.0159978	0.023	0.0269021	0.0928105	20	C6orf118	0.688	0.964	0.934 - 0.995
cg12595293	2	NA	240313541	rs62180883	2	240300829	G	C	0.310139	0.00908786	0.0157047	0.562811	-0.25476	0.0342057	9.48571e-14	-0.0356723	0.061831	0.564	0.563985	0.489742	15	HDAC4	0.918	0.965	0.855 - 1.089
cg12600692	2	NA	198809390	rs1081376	2	198595895	T	C	0.265408	0.0302963	0.0139046	0.0293414	-0.223591	0.033449	2.316619e-11	-0.135499	0.065408	0.038	0.0383032	0.123305	20	PLCL1	0.688	0.873	0.768 - 0.993
cg12624792	22	NA	38714001	rs9610939	22	38718640	A	G	0.384692	0.0237877	0.013655	0.0814996	0.346884	0.0332045	1.514098e-25	0.0685755	0.0399083	0.086	0.103547	0.400395	11	CSNK1E	0.734	1.071	0.99 - 1.158
cg12645616	10	NA	103070480	rs12411910	10	103068972	T	C	0.281312	-0.0203029	0.0147951	0.169979	0.359963	0.0345804	2.244889e-25	-0.0564027	0.0414573	0.174	0.171521	0.717744	20	BTRC	0.825	0.945	0.871 - 1.025
cg12649232	2	NA	239145904	rs11694250	2	239138259	C	T	0.335984	0.0143797	0.0146445	0.32614	0.622129	0.0330597	5.342439e-79	0.0231137	0.0235714	0.327	0.695532	0.103109	20	HES6	0.876	1.023	0.977 - 1.072
cg12678073	7	NA	150674596	rs35633617	7	150675562	G	A	0.313121	0.0153889	0.0147084	0.295438	0.397373	0.0331997	5.153994e-33	0.0387266	0.0371552	0.297	0.714788	0.5289	20	KCNH2	0.876	1.039	0.966 - 1.118
cg12679308	7	NA	101500014	rs62463718	7	101470239	C	G	0.173956	-0.0170304	0.0193944	0.379885	-0.627997	0.0389133	1.371105e-58	0.0271186	0.0309286	0.381	0.158604	0.342656	20	CUX1	0.897	1.027	0.967 - 1.092
cg12685100	20	NA	16551581	rs997972	20	16561203	G	A	0.128231	-0.00732768	0.019034	0.700253	-0.454933	0.0496244	4.840491e-20	0.0161072	0.041876	0.701	0.158588	0.743701	20	KIF16B	0.948	1.016	0.936 - 1.103
cg12688576	6	NA	18387407	rs6937476	6	18325613	C	G	0.476143	0.00269185	0.0137333	0.844603	-0.234911	0.0326439	6.191967e-13	-0.011459	0.0584833	0.845	0.060215	0.102913	20	RNF144B	0.985	0.989	0.882 - 1.109
cg12694224	6	NA	15244693	rs12529516	6	15230993	C	A	0.122266	-0.0266359	0.0201251	0.185664	0.250334	0.0451554	2.959064e-08	-0.106401	0.0826522	0.198	0.197976	0.558328	20	JARID2	0.849	0.899	0.765 - 1.057
cg12695586	3	NA	8810077	rs56274759	3	8825298	G	A	0.111332	-0.015246	0.019487	0.433999	0.681546	0.04872	1.818214e-44	-0.0223697	0.028637	0.435	0.0854401	0.8838	20	OXTR	0.907	0.978	0.925 - 1.034
cg12701571	2	NA	239335411	rs508483	2	239339709	T	C	0.441352	0.00788488	0.0135955	0.56194	-0.356668	0.0316059	1.5591e-29	-0.0221071	0.0381684	0.562	0.562455	0.597424	20	ASB1	0.918	0.978	0.908 - 1.054
cg12716346	4	NA	187810656	rs115182860	4	187798346	G	A	0.0347913	-0.00995012	0.0479127	0.835485	-2.77145	0.0746376	8.558904e-302	0.00359023	0.0172883	0.835	0.631222	0.616795	20	FAT1	0.985	1.004	0.97 - 1.038
cg12758687	11	NA	113346327	rs7934294	11	113369142	A	T	0.05666	-0.0610336	0.0306848	0.0466957	0.430112	0.0623621	5.311066e-12	-0.141902	0.074249	0.056	0.0559839	0.266519	20	DRD2	0.698	0.868	0.75 - 1.004
cg12769705	10	NA	125521557	rs10794567	10	125521590	G	A	0.225646	0.00756751	0.0172317	0.660544	0.638899	0.0364395	8.00093e-69	0.0118446	0.0269794	0.661	0.739282	0.415889	20	GPR26	0.934	1.012	0.96 - 1.067
cg12770844	4	NA	187540917	rs75263492	4	187557148	T	A	0.0337972	0.00359821	0.0256021	0.888231	1.23841	0.085528	1.631322e-47	0.00290551	0.0206744	0.888	0.976552	0.49393	12	FAT1	1	1.003	0.963 - 1.044
cg12778183	17	NA	56769387	rs6503896	17	57193525	A	G	0.379722	-0.00132267	0.0140928	0.925225	0.266643	0.033132	8.422646e-16	-0.00496046	0.0528563	0.925	0.92523	0.519798	20	TEX14	1	0.995	0.897 - 1.104
cg12807187	3	NA	71778392	rs1521354	3	71777934	A	T	0.434394	0.000520265	0.0148116	0.97198	0.620738	0.0315487	3.493179e-86	0.000838139	0.0238613	0.972	0.94103	0.822915	20	EIF4E3	1	1.001	0.955 - 1.049
cg12817840	5	NA	124070989	rs7718029	5	124074013	A	G	0.411531	-0.00949198	0.0149914	0.526628	0.476343	0.0335399	8.868639e-46	-0.0199268	0.0315031	0.527	0.685757	0.0315738	20	ZNF608	0.918	0.98	0.922 - 1.043
cg12829747	5	NA	152836144	rs11167639	5	153126615	A	G	0.354871	-0.000978083	0.0139708	0.944186	-0.272856	0.0338527	7.624199e-16	0.00358462	0.0512041	0.944	0.994576	0.0691714	20	GRIA1	1	1.004	0.908 - 1.11
cg12833118	4	NA	2572546	rs112553629	4	2663751	C	A	0.0308151	0.042613	0.0457593	0.351728	-0.940337	0.0737811	3.325675e-37	-0.0453167	0.0487924	0.353	0.502424	0.744566	20	FAM193A	0.888	0.956	0.869 - 1.052
cg12835599	7	NA	151526981	rs55858267	7	151536824	G	A	0.0168986	-0.00124426	0.0418382	0.976275	0.624682	0.110083	1.389839e-08	-0.00199183	0.0669761	0.976	0.976275	0.878458	6	PRKAG2	1	0.998	0.875 - 1.138
cg12850242	2	NA	70484614	rs62151173	2	70357046	G	C	0.0258449	0.0165164	0.0508973	0.745556	-1.43168	0.0753477	1.671838e-80	-0.0115363	0.0355558	0.746	0.92774	0.324393	20	PCYOX1	0.966	0.989	0.922 - 1.06
cg12863621	8	NA	32405195	rs13258540	8	32408521	C	T	0.0964215	-0.0107264	0.0289742	0.71123	-1.05423	0.0528485	1.553254e-88	0.0101746	0.0274884	0.711	0.264712	0.675979	20	NRG1	0.956	1.01	0.957 - 1.066
cg12876012	10	NA	829420	rs10904563	10	819308	G	A	0.324056	-0.00905394	0.0140676	0.519833	0.198709	0.0360051	3.41117e-08	-0.0455639	0.0712749	0.523	0.522647	0.848686	13	DIP2C	0.917	0.955	0.831 - 1.099
cg12887581	10	NA	130726406	rs7070942	10	130723132	T	C	0.141153	-0.0264128	0.0185132	0.153666	-0.4714	0.0421287	4.589413e-29	0.0560306	0.0395908	0.157	0.156997	0.085475	7	MGMT	0.825	1.058	0.979 - 1.143
cg12892747	4	NA	187813459	rs66691853	4	187813486	T	C	0.310139	-0.0137545	0.0142488	0.33439	-0.357027	0.0336392	2.581581e-26	0.0385251	0.0400744	0.336	0.451865	0.797267	20	FAT1	0.885	1.039	0.961 - 1.124
cg12927753	3	NA	160823392	rs7634115	3	160845019	A	G	0.215706	0.00958456	0.017014	0.573208	0.441454	0.0397923	1.341919e-28	0.0217113	0.0385904	0.574	0.486672	0.158936	20	B3GALNT1	0.919	1.022	0.948 - 1.102
cg12932613	15	NA	53086630	rs55781920	15	53094677	C	T	0.0904573	0.00556938	0.0281343	0.843079	-0.927623	0.050912	3.57401e-74	-0.00600393	0.0303312	0.843	0.38982	0.88617	20	ONECUT1	0.985	0.994	0.937 - 1.055
cg12937183	7	NA	151421916	rs117076300	7	151421907	C	G	0.0516899	0.0109782	0.037102	0.767312	0.624915	0.0677049	2.706894e-20	0.0175675	0.0594018	0.767	0.767428	0.304201	16	PRKAG2	0.974	1.018	0.906 - 1.143
cg12940886	13	NA	59989928	rs4319644	13	60013628	T	C	0.445328	0.0325946	0.0142195	0.0218914	0.267454	0.0330663	6.044625e-16	0.12187	0.05526	0.027	0.0274265	0.942847	20	DIAPH3	0.688	1.13	1.014 - 1.259
cg12946808	11	NA	115493909	rs2155632	11	115498854	T	C	0.164016	-0.0216513	0.0174723	0.215279	-0.49113	0.0442348	1.215761e-28	0.0440846	0.0357966	0.218	0.218124	0.903064	20	CADM1	0.852	1.045	0.974 - 1.121
cg12956688	19	NA	18415646	rs182013224	19	18038402	A	G	0.00695825	0.0199856	0.0646481	0.757212	0.804953	0.13513	2.571175e-09	0.0248283	0.080421	0.758	0.757528	NA	NA	LSM4	0.97	1.025	0.876 - 1.2
cg12962167	3	NA	53033115	rs35507120	3	53053924	T	C	0.0775348	-0.0494282	0.0273245	0.0704614	0.589172	0.0527954	6.433328e-29	-0.0838944	0.0469832	0.074	0.0741598	0.45151	20	SFMBT1	0.71	0.92	0.839 - 1.008
cg12963529	20	NA	43540202	rs6130713	20	43543582	G	A	0.368787	0.00891717	0.014081	0.526553	0.57755	0.0336683	5.855779e-66	0.0154396	0.0243972	0.527	0.955433	0.428544	20	PABPC1L	0.918	1.016	0.968 - 1.065
cg12975390	8	NA	53361936	rs24178	8	53342536	T	C	0.241551	0.007145	0.0158264	0.651657	-0.207119	0.0358613	7.669462e-09	-0.0344971	0.0766452	0.653	0.652647	0.937127	12	ST18	0.93	0.966	0.831 - 1.123
cg12978800	7	NA	151403164	rs2727563	7	151403129	T	C	0.435388	0.0174262	0.013692	0.203114	0.50338	0.0318868	3.856017e-56	0.0346184	0.0272884	0.205	0.412065	0.509165	20	PRKAG2	0.851	1.035	0.981 - 1.092
cg13023623	14	NA	57276257	rs962961	14	57281154	T	C	0.34493	0.00368757	0.0143106	0.796653	0.225408	0.0345573	6.904128e-11	0.0163595	0.0635371	0.797	0.796808	0.802755	16	OTX2	0.984	1.016	0.897 - 1.151
cg13026730	3	NA	71804139	rs6777956	3	71854587	T	C	0.224652	0.00908072	0.014763	0.538489	-0.382383	0.036978	4.605858e-25	-0.0237477	0.0386762	0.539	0.539206	0.471299	20	EIF4E3	0.918	0.977	0.905 - 1.053
cg13027142	2	NA	50201382	rs13025736	2	50200793	A	T	0.314115	-0.0260785	0.0141764	0.0658312	-1.07658	0.0282486	0	0.0242235	0.0131833	0.066	0.583321	0.741374	20	NRXN1	0.698	1.025	0.998 - 1.051
cg13027183	6	NA	15504872	rs56186721	6	15504875	T	C	0.0526839	-0.12474	0.0571178	0.028969	-1.10638	0.0792521	2.726064e-44	0.112746	0.0522539	0.031	0.162021	0.00260074	20	JARID2	0.688	1.119	1.01 - 1.24
cg13044444	6	NA	30029721	rs61730330	6	29641329	A	G	0.0526839	-0.0184018	0.0186943	0.324942	1.14373	0.0784675	4.001043e-48	-0.0160893	0.0163822	0.326	0.660494	0.60967	11	ZNRD1-AS1	0.876	0.984	0.953 - 1.016
cg13052034	1	NA	66999238	rs145063686	1	66948587	G	A	0.0874751	0.0295039	0.0213515	0.167027	0.356441	0.0549935	9.080986e-11	0.0827736	0.0612482	0.177	0.176552	0.885596	20	SGIP1	0.825	1.086	0.963 - 1.225
cg13062301	12	NA	63327172	rs772569	12	63307760	A	G	0.434394	0.00143243	0.0136765	0.916585	-0.198219	0.0328097	1.527064e-09	-0.00722649	0.0690072	0.917	0.916597	0.648395	11	PPM1H	1	0.993	0.867 - 1.137
cg13062516	13	NA	109152543	rs9520900	13	109144903	T	A	0.371769	0.00835072	0.0141204	0.554257	0.241296	0.0334656	5.584407e-13	0.0346078	0.0587156	0.556	0.679602	0.208132	14	MYO16	0.918	1.035	0.923 - 1.161
cg13064789	1	NA	153762564	rs12068175	1	153756191	C	G	0.184891	0.00525872	0.0163235	0.747334	-0.298179	0.0433054	5.758467e-12	-0.0176361	0.0548038	0.748	0.747601	0.464331	15	SLC27A3	0.966	0.983	0.882 - 1.094
cg13071508	1	NA	24373210	rs7537874	1	24378026	T	A	0.229622	0.0429996	0.0160187	0.00726737	1.11295	0.0344985	2.48592e-228	0.0386358	0.0144428	0.007	0.141344	0.249111	20	MYOM3	0.688	1.039	1.01 - 1.069
cg13075600	3	NA	24537801	rs3749376	3	24538267	T	G	0.122266	-0.00470426	0.0204344	0.817926	-0.322752	0.0502	1.281803e-10	0.0145755	0.0633536	0.818	0.818041	0.993276	7	THRB	0.984	1.015	0.896 - 1.149
cg13077366	18	NA	34908626	rs11081993	18	34867657	A	C	0.33996	-0.00520868	0.0145736	0.720789	0.937266	0.0284983	3.206603e-237	-0.00555731	0.01555	0.721	0.160731	0.472392	20	CELF4	0.959	0.994	0.965 - 1.025
cg13080282	12	NA	24717178	rs6487399	12	24727774	T	G	0.148111	0.0170007	0.0190801	0.37292	-0.547494	0.0505063	2.221936e-27	-0.0310518	0.0349674	0.375	0.311024	0.103807	20	SOX5	0.892	0.969	0.905 - 1.038
cg13095372	2	NA	46925129	rs139231177	2	46168726	G	T	0.0198807	0.110455	0.0704418	0.116874	-0.794697	0.142316	2.349978e-08	-0.13899	0.0920683	0.131	0.131135	NA	NA	SOCS5	0.785	0.87	0.727 - 1.042
cg13122498	6	NA	38445981	rs62397056	6	38445982	A	G	0.180915	-0.000802583	0.0165931	0.961423	-0.997911	0.0336728	5.211675e-193	0.000804263	0.0166279	0.961	0.169276	0.60609	20	BTBD9	1	1.001	0.969 - 1.034
cg13130398	1	NA	174844397	rs72717643	1	174844535	G	A	0.0357853	0.00925722	0.0257126	0.718827	-0.557281	0.0712799	5.357984e-15	-0.0166114	0.0461882	0.719	0.719112	0.836665	20	RABGAP1L	0.959	0.984	0.898 - 1.077
cg13151102	22	NA	38852154	rs196067	22	38853677	C	T	0.351889	0.00368598	0.0139747	0.791964	-0.427851	0.0334456	1.80677e-37	-0.0086151	0.0326695	0.792	0.962679	0.48081	20	KCNJ4	0.984	0.991	0.93 - 1.057
cg13157757	5	NA	76250351	rs429981	5	76236311	A	G	0.250497	0.0038841	0.0164556	0.813405	0.216318	0.0388494	2.574971e-08	0.0179555	0.0761396	0.814	0.81357	0.615933	10	CRHBP	0.984	1.018	0.877 - 1.182
cg13167631	2	NA	40739771	rs10490255	2	40738240	C	T	0.0407555	0.0118581	0.0315401	0.70694	-3.04252	0.047582	0	-0.00389745	0.0103666	0.707	0.593124	0.475427	20	SLC8A1	0.953	0.996	0.976 - 1.017
cg13184710	2	NA	219748387	rs10177996	2	219746561	C	T	0.188867	-0.00443426	0.017715	0.802347	0.636234	0.0381391	1.773373e-62	-0.00696954	0.0278467	0.802	0.763157	0.889602	20	WNT10A	0.984	0.993	0.94 - 1.049
cg13185377	10	NA	601783	rs12255632	10	604545	A	G	0.082505	-0.0229279	0.022517	0.30856	1.50165	0.0550157	4.883415e-164	-0.0152685	0.0150053	0.309	0.738152	0.925443	20	DIP2C	0.876	0.985	0.956 - 1.014
cg13193392	13	NA	60055857	rs4886162	13	60002411	G	A	0.436382	0.0291086	0.0142893	0.041641	0.284861	0.0323017	1.157101e-18	0.102185	0.0514832	0.047	0.0471639	0.67376	20	DIAPH3	0.688	1.108	1.001 - 1.225
cg13201587	13	NA	94126074	rs7990894	13	94130369	C	T	0.292247	-0.0139194	0.0145693	0.339379	-0.630517	0.0343987	4.796874e-75	0.0220762	0.0231383	0.34	0.549038	0.717083	20	GPC6	0.887	1.022	0.977 - 1.07
cg13207630	7	NA	32358064	rs11764802	7	32372978	T	C	0.084493	-0.0022475	0.0216457	0.917303	0.940202	0.0528923	1.088765e-70	-0.00239044	0.0230228	0.917	0.180749	0.983467	20	PDE1C	1	0.998	0.954 - 1.044
cg13211302	8	NA	102236731	rs1431007	8	102240276	C	T	0.342942	0.014028	0.0145211	0.334023	-0.704194	0.0318601	2.977903e-108	-0.0199207	0.0206406	0.334	0.180017	0.0171235	20	ZNF706	0.885	0.98	0.941 - 1.021
cg13220290	6	NA	166205748	rs117836355	6	166205749	A	G	0.0367793	-0.0729421	0.0350124	0.0372219	-2.67757	0.0700094	0	0.0272419	0.0130956	0.038	0.0016333	0.0701745	10	PDE10A	0.688	1.028	1.002 - 1.054
cg13229345	4	NA	187984633	rs6823316	4	187993115	T	C	0.222664	-0.00334565	0.0165232	0.83954	0.710073	0.0350596	3.320396e-91	-0.0047117	0.0232709	0.84	0.363542	0.19944	14	FAT1	0.985	0.995	0.951 - 1.042
cg13232821	7	NA	50628718	rs1470747	7	50627009	T	C	0.235586	0.0281432	0.015093	0.0622301	-1.00891	0.0326427	9.447484e-210	-0.0278947	0.0149869	0.063	0.348847	0.43251	20	DDC	0.698	0.972	0.944 - 1.001
cg13239126	1	NA	15256136	rs12569039	1	15257896	A	G	0.0854871	0.0182877	0.0268012	0.49502	-2.1132	0.0249545	0	-0.00865403	0.0126832	0.495	0.812767	0.822099	20	KAZN	0.913	0.991	0.967 - 1.016
cg13257422	10	NA	131142827	rs79933256	10	130909767	T	C	0.492048	0.0192632	0.0136414	0.157917	-0.173348	0.0317064	4.569956e-08	-0.111125	0.0812763	0.172	0.171549	0.838815	7	MGMT	0.825	0.895	0.763 - 1.049
cg13261802	3	NA	132760544	rs7619416	3	132763897	T	C	0.412525	-0.0194352	0.0138053	0.159188	0.309931	0.0315952	1.025479e-22	-0.0627081	0.0449995	0.163	0.0718098	0.250451	20	TMEM108	0.825	0.939	0.86 - 1.026
cg13267776	10	NA	104836989	rs183906459	10	104598840	T	A	0.00298211	-0.0420626	0.107009	0.694264	-1.65363	0.16684	3.711371e-23	0.0254365	0.0647623	0.694	0.254872	0.0553174	9	NT5C2	0.944	1.026	0.903 - 1.165
cg13270350	2	NA	240066400	rs3791483	2	240067008	A	G	0.140159	-0.0187338	0.0225991	0.407126	-0.617117	0.0474712	1.226452e-38	0.030357	0.0366948	0.408	0.0159029	0.652899	20	HDAC4	0.905	1.031	0.959 - 1.108
cg13279566	3	NA	160823315	rs12488318	3	161004734	G	A	0.152087	-0.00725119	0.0219338	0.740951	0.262728	0.0468415	2.036415e-08	-0.0275996	0.0836297	0.741	0.741384	0.759959	20	B3GALNT1	0.966	0.973	0.826 - 1.146
cg13295614	2	NA	239330383	rs484968	2	239328519	G	T	0.247515	0.00725367	0.0175094	0.678674	1.31966	0.0212718	0	0.00549663	0.0132684	0.679	0.795392	0.468865	20	ASB1	0.941	1.006	0.98 - 1.032
cg13298997	7	NA	32038956	rs2192389	7	32038718	T	C	0.511928	-0.000693623	0.013723	0.959688	0.175163	0.0315563	2.843468e-08	-0.00395987	0.0783475	0.96	0.95969	0.535221	13	PDE1C	1	0.996	0.854 - 1.161
cg13303328	10	NA	590014	rs7074740	10	596770	T	C	0.083499	-0.0234841	0.0229698	0.306596	-1.10913	0.0576203	1.441219e-82	0.0211735	0.020739	0.307	0.258615	0.954861	20	DIP2C	0.876	1.021	0.981 - 1.064
cg13304350	17	NA	43084426	rs62065782	17	43099624	T	C	0.191849	-0.000973298	0.0197769	0.960749	0.830499	0.0378521	1.064001e-106	-0.00117194	0.0238133	0.961	0.796181	0.22427	20	DCAKD	1	0.999	0.953 - 1.047
cg13314434	2	NA	239136349	rs11679198	2	239245682	T	G	0.0258449	0.0413257	0.0628351	0.510741	-1.16921	0.0869367	3.122908e-41	-0.035345	0.0538058	0.511	0.42692	0.744783	20	LOC151174	0.915	0.965	0.869 - 1.073
cg13318129	22	NA	45737514	rs10343	22	45737487	G	A	0.486083	-0.0101891	0.0136196	0.454388	1.06108	0.0235131	0	-0.00960256	0.0128373	0.454	0.245952	0.343498	20	FAM118A	0.91	0.99	0.966 - 1.016
cg13321661	1	NA	62319602	rs74867007	1	62221568	C	G	0.0506958	-0.0175428	0.0287334	0.541506	-0.371526	0.0600801	6.255578e-10	0.0472182	0.0777148	0.543	0.543464	0.843059	11	INADL	0.918	1.048	0.9 - 1.221
cg13322131	6	NA	50814305	rs68118663	6	50815367	T	C	0.11829	0.0309189	0.0190436	0.104464	-0.404849	0.0494971	2.856272e-16	-0.0763714	0.0479565	0.111	0.308983	0.395189	20	TFAP2B	0.757	0.926	0.843 - 1.018
cg13325228	4	NA	187869873	rs1863408	4	187869954	G	A	0.484095	-0.0152645	0.013775	0.267805	-0.564488	0.031446	4.709344e-72	0.0270413	0.0244491	0.269	0.521438	0.971511	20	FAT1	0.873	1.027	0.979 - 1.078
cg13342435	11	NA	30605787	rs539639	11	30597404	G	A	0.0805169	-0.0849514	0.0254475	0.000842926	-0.364263	0.0604137	1.644863e-09	0.233214	0.0798531	0.003	0.00349422	0.200012	10	MPPED2	0.688	1.263	1.08 - 1.477
cg13351249	6	NA	166140706	rs2934844	6	166142456	A	T	0.350895	-0.00614875	0.0148965	0.679779	-0.34584	0.0344106	9.150292e-24	0.0177792	0.0431097	0.68	0.527311	0.0315198	20	PDE10A	0.942	1.018	0.935 - 1.108
cg13358636	2	NA	124782263	rs4848909	2	124777633	A	T	0.332008	0.00691322	0.0157606	0.660923	0.233031	0.0358593	8.114332e-11	0.0296666	0.067787	0.662	0.661645	0.293462	16	CNTNAP5	0.934	1.03	0.902 - 1.176
cg13361185	1	NA	91185749	rs12094437	1	91185495	G	C	0.0854871	0.0288166	0.0316856	0.363111	0.324107	0.0511745	2.398516e-10	0.0889107	0.0987655	0.368	0.368003	0.863577	17	BARHL2	0.888	1.093	0.901 - 1.326
cg13375466	8	NA	135479018	rs56349888	8	135479493	A	G	0.164016	0.0462532	0.0195405	0.0179309	-1.253	0.0336067	2.946028e-304	-0.0369139	0.0156263	0.018	0.00920305	0.298235	20	ZFAT	0.688	0.964	0.935 - 0.994
cg13380995	6	NA	37670128	rs3846891	6	37682633	G	A	0.332008	0.0184109	0.0142914	0.197659	0.285421	0.0330901	6.376998e-18	0.0645043	0.0506266	0.203	0.374788	0.325742	20	MDGA1	0.851	1.067	0.966 - 1.178
cg13384396	3	NA	123167677	rs4678030	3	123176747	G	A	0.34493	-0.0184705	0.0139774	0.18635	0.54222	0.032906	5.292775e-61	-0.0340646	0.0258609	0.188	0.375914	0.552806	20	ADCY5	0.83	0.967	0.919 - 1.017
cg13390004	1	NA	15929781	rs16851876	1	15950628	T	A	0.269384	-0.00826842	0.0144175	0.566307	0.472011	0.0357113	6.961912e-40	-0.0175174	0.0305736	0.567	0.469148	0.123698	20	DDI2	0.919	0.983	0.925 - 1.043
cg13399203	10	NA	62491911	rs12266910	10	62492037	A	G	0.355865	-0.0102018	0.0145096	0.481989	0.363788	0.0347271	1.118279e-25	-0.0280433	0.0399746	0.483	0.747837	0.273318	20	ANK3	0.912	0.972	0.899 - 1.052
cg13401823	1	NA	204910715	rs2802822	1	204907784	A	G	0.439364	-0.000852279	0.0138294	0.950859	0.191849	0.0325847	3.91622e-09	-0.00444246	0.0720889	0.951	0.950862	0.517455	20	NFASC	1	0.996	0.864 - 1.147
cg13420320	10	NA	131193104	rs10829590	10	131115711	A	C	0.0477137	0.00621165	0.0268397	0.816977	-0.318551	0.0568817	2.140644e-08	-0.0194997	0.0843275	0.817	0.81713	0.30897	4	MGMT	0.984	0.981	0.831 - 1.157
cg13422830	1	NA	19985666	rs58138946	1	19985667	A	G	0.0238569	-0.0310746	0.0424274	0.463913	-3.27598	0.0611363	0	0.0094856	0.0129523	0.464	0.13982	0.193753	9	HTR6	0.91	1.01	0.984 - 1.035
cg13425515	18	NA	2571394	rs3817344	18	2571370	G	A	0.264414	0.0103599	0.0169135	0.540192	-0.552269	0.0324831	7.972396e-65	-0.0187588	0.0306453	0.54	0.759316	0.328602	20	METTL4	0.918	0.981	0.924 - 1.042
cg13427361	4	NA	187650301	rs74676126	4	187543367	T	C	0.0337972	0.00626039	0.0255733	0.80661	0.778705	0.0869836	3.480936e-19	0.00803949	0.0328531	0.807	0.806681	0.66216	12	FAT1	0.984	1.008	0.945 - 1.075
cg13438834	22	NA	45706530	rs11704481	22	45732328	G	A	0.420477	-0.0144979	0.0136984	0.289889	-0.258375	0.0322791	1.200602e-15	0.0561119	0.053479	0.294	0.294071	0.632687	20	FAM118A	0.876	1.058	0.952 - 1.175
cg13447539	3	NA	23244125	rs13084250	3	23286741	A	G	0.0964215	0.0144078	0.0196027	0.462345	0.331384	0.053069	4.254401e-10	0.0434777	0.0595624	0.465	0.46542	0.753549	19	UBE2E2	0.91	1.044	0.929 - 1.174
cg13452994	2	NA	3699195	rs13019094	2	3676218	G	C	0.515905	-0.0127343	0.013783	0.355531	0.297399	0.0331824	3.172162e-19	-0.0428189	0.0465907	0.358	0.358073	0.136709	20	ALLC	0.888	0.958	0.874 - 1.05
cg13456504	1	NA	91191583	rs72720396	1	91191582	G	A	0.200795	-0.0208285	0.0183291	0.255805	1.06115	0.0324829	4.446158e-234	-0.0196282	0.0172833	0.256	0.0854124	0.499374	20	BARHL2	0.865	0.981	0.948 - 1.014
cg13462129	7	NA	96651281	rs116853924	7	96651270	A	G	0.0427435	0.00678999	0.0416384	0.870463	0.769549	0.0898613	1.0927e-17	0.00882334	0.0541174	0.87	0.870486	0.17041	15	DLX5	0.995	1.009	0.907 - 1.122
cg13462557	1	NA	62499140	rs7520924	1	62500555	C	T	0.44334	-0.0315247	0.0136039	0.0204859	1.31459	0.0149605	0	-0.0239807	0.010352	0.021	0.0360098	0.032309	20	INADL	0.688	0.976	0.957 - 0.996
cg13469346	3	NA	53195186	rs9862206	3	53194319	C	T	0.028827	0.0305133	0.0470641	0.516768	0.701996	0.0694191	4.8659e-24	0.0434665	0.0671809	0.518	0.517628	0.587792	20	PRKCD	0.915	1.044	0.916 - 1.191
cg13469467	2	NA	3695096	rs2071639	2	3628383	A	C	0.110338	0.0151933	0.0219622	0.489067	0.395631	0.0478565	1.373457e-16	0.0384027	0.0557058	0.491	0.490582	0.405561	12	ALLC	0.913	1.039	0.932 - 1.159
cg13475031	9	NA	110045295	rs36089467	9	110101309	A	G	0.138171	0.0483527	0.0222569	0.0298194	-0.270375	0.0493576	4.304597e-08	-0.178836	0.0885561	0.043	0.0434391	0.285313	9	RAD23B	0.688	0.836	0.703 - 0.995
cg13476950	3	NA	52351680	rs353547	3	52268866	T	C	0.422465	0.0110503	0.0137133	0.420353	0.196232	0.0332819	3.722664e-09	0.0563123	0.0705326	0.425	0.424646	0.420117	20	DNAH1	0.907	1.058	0.921 - 1.215
cg13477178	10	NA	375248	rs11251963	10	418676	A	G	0.49503	-0.0162495	0.0139764	0.244976	0.297817	0.0325845	6.254853e-20	-0.0545621	0.0473077	0.249	0.452369	0.210313	20	DIP2C	0.861	0.947	0.863 - 1.039
cg13483026	3	NA	123167973	rs4678030	3	123176747	G	A	0.34493	-0.0184705	0.0139774	0.18635	0.305367	0.0335841	9.669248e-20	-0.0604862	0.0462533	0.191	0.19097	0.580378	15	ADCY5	0.832	0.941	0.86 - 1.031
cg13491490	3	NA	55646231	rs17055620	3	55679376	T	C	0.0417495	0.00798028	0.0403616	0.843264	-0.499024	0.071869	3.824415e-12	-0.0159918	0.0809138	0.843	0.843327	0.370476	17	ERC2	0.985	0.984	0.84 - 1.153
cg13491945	12	NA	107078410	rs1216006	12	107187780	G	A	0.479125	0.0170821	0.0136199	0.209769	-0.208784	0.0326523	1.614183e-10	-0.081817	0.0664774	0.218	0.218417	0.618937	20	RFX4	0.852	0.921	0.809 - 1.05
cg13495167	12	NA	114395501	rs7307365	12	114354569	T	C	0.429423	-0.0106682	0.0149746	0.476205	0.180289	0.0323538	2.512025e-08	-0.0591726	0.0837347	0.48	0.479773	0.135815	20	RBM19	0.911	0.943	0.8 - 1.111
cg13500194	4	NA	187541541	rs74676126	4	187543367	T	C	0.0337972	0.00626039	0.0255733	0.80661	-1.47092	0.0856997	4.968926e-66	-0.00425611	0.0173877	0.807	0.294816	0.755394	15	FAT1	0.984	0.996	0.962 - 1.03
cg13502252	1	NA	153762372	rs12030242	1	153753079	C	T	0.194831	0.0161309	0.0170956	0.345389	-0.260457	0.0416992	4.208489e-10	-0.061933	0.0663816	0.351	0.350828	0.778722	13	SLC27A3	0.888	0.94	0.825 - 1.071
cg13502395	1	NA	15240629	rs2807564	1	15240457	A	G	0.0894632	0.00550008	0.0302728	0.855831	0.474378	0.0556824	1.604407e-17	0.0115943	0.0638303	0.856	0.904509	0.81438	20	KAZN	0.993	1.012	0.893 - 1.146
cg13504434	12	NA	121088311	rs1151874	12	121092555	T	C	0.313121	0.0109313	0.0146911	0.45683	-0.67363	0.0336228	2.734633e-89	-0.0162275	0.0218239	0.457	0.444086	0.00224312	20	CABP1	0.91	0.984	0.943 - 1.027
cg13507555	2	NA	240193308	rs11691535	2	240189432	A	G	0.195825	-0.0302483	0.0184097	0.10037	0.478271	0.0439099	1.257305e-27	-0.0632451	0.0389277	0.104	0.19107	0.408003	20	HDAC4	0.757	0.939	0.87 - 1.013
cg13512951	9	NA	127029180	rs10760345	9	127037796	G	A	0.332008	-0.00723369	0.0140673	0.607098	-0.984771	0.0270489	3.292533e-290	0.00734556	0.0142863	0.607	0.928472	0.634464	20	NEK6	0.919	1.007	0.98 - 1.036
cg13521842	14	NA	101036202	rs7493101	14	101046043	A	G	0.387674	-0.0198826	0.013839	0.150801	-0.752198	0.0303881	2.876318e-135	0.0264327	0.0184291	0.151	0.527676	0.801728	20	BEGAIN	0.825	1.027	0.99 - 1.065
cg13530938	2	NA	239140190	rs72976093	2	239145689	A	T	0.335984	0.0147713	0.0146481	0.313257	0.608252	0.0330415	1.11779e-75	0.0242848	0.0241184	0.314	0.517525	0.274412	20	LOC151174	0.876	1.025	0.977 - 1.074
cg13564020	14	NA	79939536	rs8012110	14	79939393	G	T	0.444334	0.0107507	0.013849	0.437584	0.219357	0.0323685	1.228224e-11	0.0490101	0.0635475	0.441	0.440567	0.101435	20	NRXN3	0.907	1.05	0.927 - 1.19
cg13582060	9	NA	127040032	rs73588260	9	127177053	T	C	0.0308151	0.0266394	0.0621503	0.668193	-0.511767	0.083215	7.751302e-10	-0.0520537	0.121737	0.669	0.668949	0.0501502	7	NEK6	0.935	0.949	0.748 - 1.205
cg13582692	6	NA	30022577	rs183708053	6	29931418	T	C	0.0357853	-0.200254	0.1288	0.120002	-1.78316	0.0721456	7.167381e-135	0.112303	0.0723739	0.121	0.0394671	0.662544	20	ZNRD1-AS1	0.777	1.119	0.971 - 1.289
cg13583544	14	NA	101029215	rs61993005	14	101034190	A	G	0.259443	-0.0182481	0.0154367	0.237156	-0.733987	0.0336925	3.22971e-105	0.0248616	0.0210622	0.238	0.057447	0.619838	20	BEGAIN	0.856	1.025	0.984 - 1.068
cg13597815	5	NA	163342977	rs13184669	5	163342658	G	C	0.537773	-0.00465064	0.0135914	0.732219	-0.234006	0.0319752	2.509909e-13	0.019874	0.0581448	0.733	0.667108	0.768275	20	MAT2B	0.963	1.02	0.91 - 1.143
cg13602274	6	NA	37667518	rs6937280	6	37671922	T	G	0.49503	0.0113025	0.0138483	0.414406	0.745603	0.0298551	1.171063e-137	0.0151589	0.0185832	0.415	0.825366	0.208559	20	MDGA1	0.907	1.015	0.979 - 1.053
cg13607323	5	NA	124526339	rs72790749	5	124521079	A	G	0.219682	0.00544736	0.0182158	0.764905	0.329141	0.037012	5.957406e-19	0.0165502	0.0553748	0.765	0.765034	0.434099	13	ZNF608	0.972	1.017	0.912 - 1.133
cg13613346	6	NA	31855008	rs143504217	6	32115284	T	C	0.0198807	0.0554395	0.0518838	0.285281	-4.34643	0.149662	1.966933e-185	-0.0127552	0.0119452	0.286	0.679706	0.823589	20	EHMT2	0.876	0.987	0.964 - 1.011
cg13617192	12	NA	34534365	rs7309421	12	34553795	A	G	0.390656	-0.0221745	0.0137153	0.105928	-0.594416	0.0318234	7.396479e-78	0.0373047	0.0231598	0.107	0.153459	0.317474	6	ALG10	0.757	1.038	0.992 - 1.086
cg13621396	4	NA	26861261	rs4518229	4	26842217	T	C	0.182903	-0.0215677	0.0149071	0.147951	-0.407791	0.041872	2.056048e-22	0.0528891	0.0369569	0.152	0.0306647	0.2458	20	STIM2	0.825	1.054	0.981 - 1.134
cg13624988	5	NA	173602861	rs72816788	5	173606969	A	G	0.0586481	-0.0374045	0.0275416	0.174429	1.45965	0.0659716	1.796669e-108	-0.0256256	0.0189041	0.175	0.296098	0.855288	20	HMP19	0.825	0.975	0.939 - 1.011
cg13654836	17	NA	55365912	rs2877819	17	55372551	A	G	0.161034	0.00807703	0.0176116	0.646507	0.570691	0.0415474	6.188028e-43	0.0141531	0.0308773	0.647	0.646691	0.149543	20	MSI2	0.928	1.014	0.955 - 1.078
cg13658542	4	NA	187645059	rs327106	4	187643032	T	C	0.22167	0.0234207	0.0162648	0.149878	-0.263663	0.0418365	2.933726e-10	-0.088828	0.0632774	0.16	0.160383	0.319174	9	FAT1	0.825	0.915	0.808 - 1.036
cg13673514	14	NA	101035818	rs11845605	14	101037726	C	T	0.39165	-0.023996	0.0137675	0.0813432	-0.631738	0.0316945	2.143031e-88	0.0379841	0.0218762	0.083	0.339021	0.755688	20	BEGAIN	0.734	1.039	0.995 - 1.084
cg13674914	7	NA	14429205	rs4721334	7	14427112	A	C	0.297217	-0.00785905	0.0153827	0.60942	0.247421	0.0356098	3.701821e-12	-0.0317638	0.06234	0.61	0.610383	0.49471	8	ETV1	0.919	0.969	0.857 - 1.095
cg13677800	10	NA	125426598	rs3808964	10	125426627	G	T	0.374751	0.0117011	0.0138123	0.396911	-0.369754	0.0337705	6.716716e-28	-0.0316457	0.0374671	0.398	0.398319	0.846106	20	GPR26	0.903	0.969	0.9 - 1.043
cg13686795	7	NA	151522573	rs1108845	7	151522715	T	C	0.0725646	-0.00241028	0.0265378	0.927632	-0.315003	0.0570726	3.402898e-08	0.00765162	0.0842577	0.928	0.927642	0.39599	5	PRKAG2	1	1.008	0.854 - 1.189
[truncated: 1,421 more rows]

## Sheet: Table S4
Table S4. The SMR results for the association between the protein of Circadian Rhythm-Related Genes and Colorectal Cancer from blood database in discovery cohort. （FinnGen cohort）
[truncated: 46 more rows]

[truncated: 3 more sheets: Table S5, Table S6, Table S7]
